# Supplementary material for: Identifying Genetic Biomarkers Predicting Response to Anti-Vascular Endothelial Growth Factor Injections in Diabetic Macular Edema
Source: Int J Mol Sci. 2022 Apr 6;23(7):4042. doi: 10.3390/ijms23074042 (PMC8999697; doi:10.3390/ijms23074042)
Supplement: Supplementary file 1 [file ijms-23-04042-s001.zip]

Archive with 2 entries (2 files):
- ijms-1633660-supplementary.pdf
- SNP.xlsx
