# Supplementary material for: Identifying Genetic Biomarkers Predicting Response to Anti-Vascular Endothelial Growth Factor Injections in Diabetic Macular Edema
Source: Int J Mol Sci. 2022 Apr 6;23(7):4042. doi: 10.3390/ijms23074042 (PMC8999697; doi:10.3390/ijms23074042)
Supplement: Supplementary file 1 [file ijms-23-04042-s001.zip › SNP.xlsx]

## Sheet: Sheet1
Top ranked SNPs for association with CMT in DME patients receiving anti-VEGF therapy
Genome wide significant SNPs are bolded
Lead SNPs are highlighted yellow
Only SNPs with P value ≤ 5E-06 are reported here
*Significant gene expression corresponding to GTEx database
†Significant gene expression corresponding to EYEGex database
LOCUS	Chromosome	Position	rsID	Reference allele	Alternate allele	A1	BETA	Alternate allele frequency	Standard Error	L95	U95	P	CADD	RegulomeDB (v1.1)	GTEx Eqtl (v8)	Aligned_direction	Tissues	eGENE*	EYEGex	Aligned_direction	eGENE†
Significant loci for change in central macular thickness (CMT)
CASC15	6	21755718	rs78466540	A	G	G	115.802	0.03	18.1662	80.1972	151.407	1.16331e-09	1.37	7	FALSE	NA	NA	NA	FALSE	NA	NA
RP11-116D17.1	12	115772072	rs11614480	T	C	C	71.0809	0.07	12.2958	46.9816	95.1802	2.69207e-08	18.42	5	TRUE	-	Adipose-Visceral (Omentum), Adrenal Gland, Esophagus - Gastroesophageal Junction, Skin - Not Sun Exposed (Suprapubic), Spleen, Cells-Cultured fibroblasts, Muscle-Skeletal, Heart-Left Ventricle, Heart- Atrial Appendage	RP11-116D17.3	FALSE	NA	NA
	12	115772088	rs11615848	G	T	T	71.0847	0.07	12.2966	46.9838	95.1856	2.69309e-08	14.53	5	TRUE	-	Adipose-Visceral (Omentum), Adrenal Gland, Esophagus - Gastroesophageal Junction, Skin - Not Sun Exposed (Suprapubic), Spleen, Cells-Cultured fibroblasts, Muscle-Skeletal, Heart-Left Ventricle, Heart- Atrial Appendage	RP11-116D17.3	FALSE	NA	NA
	12	115772313	rs11614887	T	C	C	71.0226	0.07	12.2911	46.9324	95.1127	2.72749e-08	0.917	7	TRUE	-	Adipose-Visceral (Omentum), Adrenal Gland, Esophagus - Gastroesophageal Junction, Skin - Not Sun Exposed (Suprapubic), Spleen, Cells-Cultured fibroblasts, Muscle-Skeletal, Heart-Left Ventricle, Heart- Atrial Appendage	RP11-116D17.3	FALSE	NA	NA
	12	115772214	rs11615870	G	T	T	71.0241	0.07	12.2915	46.9332	95.115	2.72821e-08	0.021	6	TRUE	-	Adipose-Visceral (Omentum), Adrenal Gland, Esophagus - Gastroesophageal Junction, Skin - Not Sun Exposed (Suprapubic), Spleen, Cells-Cultured fibroblasts, Muscle-Skeletal, Heart-Left Ventricle, Heart- Atrial Appendage	RP11-116D17.3	FALSE	NA	NA
	12	115772032	rs11615833	G	A	A	70.8353	0.07	12.4245	46.4837	95.1868	4.04031e-08	0.977	5	TRUE	-	Adipose-Visceral (Omentum), Adrenal Gland, Esophagus - Gastroesophageal Junction, Skin - Not Sun Exposed (Suprapubic), Spleen, Cells-Cultured fibroblasts, Muscle-Skeletal, Heart-Left Ventricle, Heart- Atrial Appendage	RP11-116D17.3	FALSE	NA	NA
	12	115768227	rs61929264	C	G	G	68.9998	0.0743546	12.2059	45.0767	92.9229	5.15782e-08	0.267	7	TRUE	-	Adipose-Visceral (Omentum), Adrenal Gland, Esophagus - Gastroesophageal Junction, Skin - Not Sun Exposed (Suprapubic), Spleen, Cells-Cultured fibroblasts, Muscle-Skeletal, Heart-Left Ventricle, Heart- Atrial Appendage	RP11-116D17.3	FALSE	NA	NA
	12	115766099	rs11611599	C	A	A	68.9631	0.0743114	12.2053	45.0413	92.885	5.22869e-08	0.925	6	TRUE	-	Adipose-Visceral (Omentum), Adrenal Gland, Esophagus - Gastroesophageal Junction, Skin - Not Sun Exposed (Suprapubic), Spleen, Cells-Cultured fibroblasts, Muscle-Skeletal, Heart-Left Ventricle, Heart- Atrial Appendage	RP11-116D17.3	FALSE	NA	NA
	12	115771621	rs11615780	G	T	T	68.8593	0.0743503	12.1899	44.9675	92.7511	5.26582e-08	5.697	5	TRUE	-	Adipose-Visceral (Omentum), Adrenal Gland, Esophagus - Gastroesophageal Junction, Skin - Not Sun Exposed (Suprapubic), Spleen, Cells-Cultured fibroblasts, Muscle-Skeletal, Heart-Left Ventricle, Heart- Atrial Appendage	RP11-116D17.3	FALSE	NA	NA
	12	115769314	rs58078323	G	A	A	68.8574	0.0743525	12.19	44.9653	92.7494	5.27169e-08	0.322	7	TRUE	-	Adipose-Visceral (Omentum), Adrenal Gland, Esophagus - Gastroesophageal Junction, Skin - Not Sun Exposed (Suprapubic), Spleen, Cells-Cultured fibroblasts, Muscle-Skeletal, Heart-Left Ventricle, Heart- Atrial Appendage	RP11-116D17.3	FALSE	NA	NA
	12	115768994	rs59541107	G	T	T	68.8574	0.0743525	12.19	44.9653	92.7494	5.27169e-08	0.219	7	TRUE	-	Adipose-Visceral (Omentum), Adrenal Gland, Esophagus - Gastroesophageal Junction, Skin - Not Sun Exposed (Suprapubic), Spleen, Cells-Cultured fibroblasts, Muscle-Skeletal, Heart-Left Ventricle, Heart- Atrial Appendage	RP11-116D17.3	FALSE	NA	NA
	12	115769758	rs11608310	T	C	C	68.8574	0.0743525	12.19	44.9653	92.7494	5.27169e-08	0.053	5	TRUE	-	Adipose-Visceral (Omentum), Adrenal Gland, Esophagus - Gastroesophageal Junction, Skin - Not Sun Exposed (Suprapubic), Spleen, Cells-Cultured fibroblasts, Muscle-Skeletal, Heart-Left Ventricle, Heart- Atrial Appendage	RP11-116D17.3	FALSE	NA	NA
	12	115769653	rs11613766	C	T	T	68.8574	0.0743525	12.19	44.9653	92.7494	5.27169e-08	8.367	7	TRUE	-	Adipose-Visceral (Omentum), Adrenal Gland, Esophagus - Gastroesophageal Junction, Skin - Not Sun Exposed (Suprapubic), Spleen, Cells-Cultured fibroblasts, Muscle-Skeletal, Heart-Left Ventricle, Heart- Atrial Appendage	RP11-116D17.3	FALSE	NA	NA
	12	115769846	rs60230060	A	T	T	68.8574	0.0743525	12.19	44.9653	92.7494	5.27169e-08	2.496	6	TRUE	-	Adipose-Visceral (Omentum), Adrenal Gland, Esophagus - Gastroesophageal Junction, Skin - Not Sun Exposed (Suprapubic), Spleen, Cells-Cultured fibroblasts, Muscle-Skeletal, Heart-Left Ventricle, Heart- Atrial Appendage	RP11-116D17.3	FALSE	NA	NA
	12	115764857	rs61929263	C	G	G	68.8985	0.0733661	12.2986	44.7937	93.0033	6.66017e-08	0.626	6	TRUE	-	Adipose-Visceral (Omentum), Adrenal Gland, Esophagus - Gastroesophageal Junction, Skin - Not Sun Exposed (Suprapubic), Spleen, Cells-Cultured fibroblasts, Muscle-Skeletal, Heart-Left Ventricle, Heart- Atrial Appendage	RP11-116D17.3	FALSE	NA	NA
	12	115764891	rs7307770	C	A	A	68.8985	0.0733661	12.2986	44.7937	93.0033	6.66017e-08	6.029	7	TRUE	-	Adipose-Visceral (Omentum), Adrenal Gland, Esophagus - Gastroesophageal Junction, Skin - Not Sun Exposed (Suprapubic), Spleen, Cells-Cultured fibroblasts, Muscle-Skeletal, Heart-Left Ventricle, Heart- Atrial Appendage	RP11-116D17.3	FALSE	NA	NA
	12	115772981	rs7300257	T	G	G	67.8285	0.0742411	12.165	43.9856	91.6713	7.60184e-08	3.652	5	TRUE	-	Adipose-Visceral (Omentum), Adrenal Gland, Esophagus - Gastroesophageal Junction, Skin - Not Sun Exposed (Suprapubic), Spleen, Cells-Cultured fibroblasts, Muscle-Skeletal, Heart-Left Ventricle, Heart- Atrial Appendage	RP11-116D17.3	FALSE	NA	NA
	12	115766114	rs10850480	T	C	C	68.6474	0.0730091	12.3196	44.5014	92.7934	7.73691e-08	7.381	7	TRUE	-	Adipose-Visceral (Omentum), Adrenal Gland, Esophagus - Gastroesophageal Junction, Skin - Not Sun Exposed (Suprapubic), Spleen, Cells-Cultured fibroblasts, Muscle-Skeletal, Heart-Left Ventricle, Heart- Atrial Appendage	RP11-116D17.3	FALSE	NA	NA
	12	115765805	rs10850479	T	C	C	68.6474	0.0730091	12.3196	44.5014	92.7934	7.73691e-08	1.201	7	TRUE	-	Adipose-Visceral (Omentum), Adrenal Gland, Esophagus - Gastroesophageal Junction, Skin - Not Sun Exposed (Suprapubic), Spleen, Cells-Cultured fibroblasts, Muscle-Skeletal, Heart-Left Ventricle, Heart- Atrial Appendage	RP11-116D17.3	FALSE	NA	NA
	12	115765736	rs10850478	A	T	T	68.6474	0.0730091	12.3196	44.5014	92.7934	7.73691e-08	13.32	6	TRUE	-	Adipose-Visceral (Omentum), Adrenal Gland, Esophagus - Gastroesophageal Junction, Skin - Not Sun Exposed (Suprapubic), Spleen, Cells-Cultured fibroblasts, Muscle-Skeletal, Heart-Left Ventricle, Heart- Atrial Appendage	RP11-116D17.3	FALSE	NA	NA
	12	115765216	rs11613096	A	T	T	68.6083	0.0729638	12.319	44.4635	92.7531	7.84927e-08	0.73	5	TRUE	-	Adipose-Visceral (Omentum), Adrenal Gland, Esophagus - Gastroesophageal Junction, Skin - Not Sun Exposed (Suprapubic), Spleen, Cells-Cultured fibroblasts, Muscle-Skeletal, Heart-Left Ventricle, Heart- Atrial Appendage	RP11-116D17.3	FALSE	NA	NA
	12	115769186	rs11615355	A	G	G	68.5453	0.072957	12.3119	44.4144	92.6763	7.92473e-08	1.75	7	TRUE	-	Adipose-Visceral (Omentum), Adrenal Gland, Esophagus - Gastroesophageal Junction, Skin - Not Sun Exposed (Suprapubic), Spleen, Cells-Cultured fibroblasts, Muscle-Skeletal, Heart-Left Ventricle, Heart- Atrial Appendage	RP11-116D17.3	FALSE	NA	NA
	12	115763490	rs721107	A	T	T	68.4223	0.073325	12.3292	44.2575	92.5872	8.6603e-08	0.607	7	TRUE	-	Pancreas, Thyroid, Adipose-Visceral (Omentum), Adrenal Gland, Esophagus - Gastroesophageal Junction, Skin - Not Sun Exposed (Suprapubic), Spleen, Cells-Cultured fibroblasts, Muscle-Skeletal, Heart-Left Ventricle, Heart- Atrial Appendage	RP11-116D17.3	FALSE	NA	NA
	12	115759032	rs11610611	C	T	T	68.3218	0.0731567	12.3335	44.1486	92.495	9.10549e-08	14.36	4	TRUE	-	Pancreas, Thyroid, Adipose-Visceral (Omentum), Adrenal Gland, Esophagus - Gastroesophageal Junction, Skin - Not Sun Exposed (Suprapubic), Spleen, Cells-Cultured fibroblasts, Muscle-Skeletal, Heart-Left Ventricle, Heart- Atrial Appendage	RP11-116D17.3	FALSE	NA	NA
	12	115759213	rs11610643	C	G	G	68.3183	0.0731545	12.3335	44.145	92.4916	9.11873e-08	1.599	5	TRUE	-	Pancreas, Thyroid, Adipose-Visceral (Omentum), Adrenal Gland, Esophagus - Gastroesophageal Junction, Skin - Not Sun Exposed (Suprapubic), Spleen, Cells-Cultured fibroblasts, Muscle-Skeletal, Heart-Left Ventricle, Heart- Atrial Appendage	RP11-116D17.3	FALSE	NA	NA
	12	115760270	rs11611628	C	T	T	68.3183	0.0731545	12.3335	44.145	92.4916	9.11873e-08	8.137	2a	TRUE	-	Pancreas, Thyroid, Adipose-Visceral (Omentum), Adrenal Gland, Esophagus - Gastroesophageal Junction, Skin - Not Sun Exposed (Suprapubic), Spleen, Cells-Cultured fibroblasts, Muscle-Skeletal, Heart-Left Ventricle, Heart- Atrial Appendage	RP11-116D17.3	FALSE	NA	NA
	12	115762031	rs11609330	C	T	T	68.3019	0.0731841	12.335	44.1258	92.478	9.20853e-08	2.819	6	TRUE	-	Pancreas, Thyroid, Adipose-Visceral (Omentum), Adrenal Gland, Esophagus - Gastroesophageal Junction, Skin - Not Sun Exposed (Suprapubic), Spleen, Cells-Cultured fibroblasts, Muscle-Skeletal, Heart-Left Ventricle, Heart- Atrial Appendage	RP11-116D17.3	FALSE	NA	NA
	12	115773200	rs11612591	C	T	T	67.5013	0.072766	12.2939	43.4056	91.597	1.16053e-07	0.766	7	TRUE	-	Adipose-Visceral (Omentum), Adrenal Gland, Esophagus - Gastroesophageal Junction, Skin - Not Sun Exposed (Suprapubic), Spleen, Cells-Cultured fibroblasts, Muscle-Skeletal, Heart-Left Ventricle, Heart- Atrial Appendage	RP11-116D17.3	FALSE	NA	NA
	12	115777333	rs10850484	C	A	A	58.5088	0.0841067	11.5962	35.7807	81.2369	9.84191e-07	6.016	7	TRUE	-	Adipose-Visceral (Omentum), Adrenal Gland, Esophagus - Gastroesophageal Junction, Skin - Not Sun Exposed (Suprapubic), Spleen, Cells-Cultured fibroblasts, Muscle-Skeletal, Heart-Left Ventricle, Heart- Atrial Appendage	RP11-116D17.3	FALSE	NA	NA
	12	115777578	rs11832443	G	A	A	58.8532	0.0836362	11.6884	35.9443	81.7621	1.0328e-06	2.953	6	TRUE	-	Adipose-Visceral (Omentum), Adrenal Gland, Esophagus - Gastroesophageal Junction, Skin - Not Sun Exposed (Suprapubic), Spleen, Cells-Cultured fibroblasts, Muscle-Skeletal, Heart-Left Ventricle, Heart- Atrial Appendage	RP11-116D17.3	FALSE	NA	NA
	12	115779039	rs11067538	T	C	C	58.9237	0.0836795	11.7073	35.9779	81.8695	1.04284e-06	7.225	4	TRUE	-	Adipose-Visceral (Omentum), Adrenal Gland, Esophagus - Gastroesophageal Junction, Skin - Not Sun Exposed (Suprapubic), Spleen, Cells-Cultured fibroblasts, Muscle-Skeletal, Heart-Left Ventricle, Heart- Atrial Appendage	RP11-116D17.3	FALSE	NA	NA
	12	115778113	rs10850485	T	G	G	58.7183	0.0834659	11.6888	35.8087	81.6279	1.09047e-06	2.434	6	TRUE	-	Adipose-Visceral (Omentum), Adrenal Gland, Esophagus - Gastroesophageal Junction, Skin - Not Sun Exposed (Suprapubic), Spleen, Cells-Cultured fibroblasts, Muscle-Skeletal, Heart-Left Ventricle, Heart- Atrial Appendage	RP11-116D17.3	FALSE	NA	NA
	12	115775950	rs60577987	C	T	T	58.7547	0.0833613	11.7027	35.818	81.6915	1.10497e-06	3.024	4	TRUE	-	Adipose-Visceral (Omentum), Adrenal Gland, Esophagus - Gastroesophageal Junction, Skin - Not Sun Exposed (Suprapubic), Spleen, Cells-Cultured fibroblasts, Muscle-Skeletal, Heart-Left Ventricle, Heart- Atrial Appendage	RP11-116D17.3	FALSE	NA	NA
	12	115774398	rs11616027	T	G	G	58.4723	0.0819454	11.8219	35.3018	81.6428	1.55886e-06	0.233	5	TRUE	-	Adipose-Visceral (Omentum), Adrenal Gland, Esophagus - Gastroesophageal Junction, Skin - Not Sun Exposed (Suprapubic), Spleen, Cells-Cultured fibroblasts, Muscle-Skeletal, Heart-Left Ventricle, Heart- Atrial Appendage	RP11-116D17.3	FALSE	NA	NA
	12	115776726	rs16945396	A	T	T	58.4723	0.0819454	11.8219	35.3018	81.6428	1.55886e-06	5.105	4	TRUE	-	Adipose-Visceral (Omentum), Adrenal Gland, Esophagus - Gastroesophageal Junction, Skin - Not Sun Exposed (Suprapubic), Spleen, Cells-Cultured fibroblasts, Muscle-Skeletal, Heart-Left Ventricle, Heart- Atrial Appendage	RP11-116D17.3	FALSE	NA	NA
	12	115774989	rs77346547	A	C	C	58.3768	0.0818226	11.8261	35.1981	81.5555	1.63079e-06	1.248	6	TRUE	-	Adipose-Visceral (Omentum), Adrenal Gland, Esophagus - Gastroesophageal Junction, Skin - Not Sun Exposed (Suprapubic), Spleen, Cells-Cultured fibroblasts, Muscle-Skeletal, Heart-Left Ventricle, Heart- Atrial Appendage	RP11-116D17.3	FALSE	NA	NA
	12	115775207	rs61929282	C	T	T	58.3768	0.0818226	11.8261	35.1981	81.5555	1.63079e-06	2.24	NA	TRUE	-	Adipose-Visceral (Omentum), Adrenal Gland, Esophagus - Gastroesophageal Junction, Skin - Not Sun Exposed (Suprapubic), Spleen, Cells-Cultured fibroblasts, Muscle-Skeletal, Heart-Left Ventricle, Heart- Atrial Appendage	RP11-116D17.3	FALSE	NA	NA
	12	115775622	rs61929283	G	A	A	58.3768	0.0818226	11.8261	35.1981	81.5555	1.63079e-06	1.192	2b	TRUE	-	Adipose-Visceral (Omentum), Adrenal Gland, Esophagus - Gastroesophageal Junction, Skin - Not Sun Exposed (Suprapubic), Spleen, Cells-Cultured fibroblasts, Muscle-Skeletal, Heart-Left Ventricle, Heart- Atrial Appendage	RP11-116D17.3	FALSE	NA	NA
	12	115776910	rs61083721	A	G	G	58.3768	0.0818226	11.8261	35.1981	81.5555	1.63079e-06	2.74	4	TRUE	-	Adipose-Visceral (Omentum), Adrenal Gland, Esophagus - Gastroesophageal Junction, Skin - Not Sun Exposed (Suprapubic), Spleen, Cells-Cultured fibroblasts, Muscle-Skeletal, Heart-Left Ventricle, Heart- Atrial Appendage	RP11-116D17.3	FALSE	NA	NA
	12	115756241	rs11610996	A	G	G	60.2459	0.0776069	12.2521	36.2321	84.2596	1.77991e-06	5.917	7	TRUE	-	Adipose-Visceral (Omentum), Adrenal Gland, Esophagus - Gastroesophageal Junction, Skin - Not Sun Exposed (Suprapubic), Spleen, Cells-Cultured fibroblasts, Muscle-Skeletal, Heart-Left Ventricle, Heart- Atrial Appendage	RP11-116D17.3	FALSE	NA	NA
Suggestive loci for change in central macular thickness (CMT)
EPHA5	4	66397194	rs139041797	C	A	A	96.5384	0.0310408	18.5281	60.2239	132.853	4.52563e-07	1.166	7	FALSE	NA	NA	NA	FALSE	NA	NA
	4	66499748	rs13114860	C	T	T	93.9237	0.0318362	18.0523	58.5419	129.306	4.69025e-07	1.304	7	FALSE	NA	NA	NA	FALSE	NA	NA
	4	66402433	rs71612728	C	T	T	94.01	0.0318341	18.073	58.5875	129.432	4.71687e-07	1.84	6	FALSE	NA	NA	NA	FALSE	NA	NA
	4	66380539	rs13137977	C	A	A	94.0962	0.0317046	18.1207	58.5803	129.612	4.9215e-07	4.215	7	FALSE	NA	NA	NA	FALSE	NA	NA
	4	66516672	rs71612733	G	C	C	88.8818	0.0339544	17.7318	54.1281	123.636	1.14713e-06	0.268	6	FALSE	NA	NA	NA	FALSE	NA	NA
DNASE1	16	3667252	rs35275535	G	A	A	51.2179	0.127989	9.85969	31.8932	70.5425	4.87679e-07	0.002	6	TRUE	±	Adipose-Subcutaneous, Adipose-Visceral (Omentum),Adrenal Gland,Whole Blood, Artery-Aorta, Coronary,Tibial, Brain (multiple tissues), Heart-Atrial appendage, Left Ventricle, Liver, Lung, Musculo Skeletal, Nerve-Tibial,Ovary, Pancreas, Pituitary, Prostate, Salivary Gland-Minor, Cells-Cultured fibroblasts, Skin - Not Sun Exposed (Suprapubic), Skin - Sun Exposed (Lower leg), Small Intestine (Terminal…	CLUAP1, TRAP1, NLRC3, DNASE1, SLX4, LA16c-390H2.4	TRUE	±	CLUAP1,ENSG00000262312
	16	3661815	rs12924990	T	C	C	47.3669	0.136849	9.70781	28.34	66.3939	2.11584e-06	7.658	1f	TRUE	±	Adipose-Subcutaneous, Adipose-Visceral (Omentum),Adrenal Gland,Whole Blood, Artery-Aorta, Coronary,Tibial, Brain (multiple tissues), Heart-Atrial appendage, Left Ventricle, Liver, Lung, Musculo Skeletal, Nerve-Tibial,Ovary, Pancreas, Pituitary, Prostate, Salivary Gland-Minor, Cells-Cultured fibroblasts, Skin - Not Sun Exposed (Suprapubic), Skin - Sun Exposed (Lower leg), Small Intestine (Terminal…	CLUAP1, TRAP1, NLRC3, DNASE1, SLX4, LA16c-390H2.4	TRUE	±	CLUAP1,ENSG00000262313
Other SNPs ≤ 5E-06
	3	45744539	rs62242214	G	T	T	105.202	0.0295704	20.3739	65.2703	145.135	5.6522e-07
	2	39266693	rs113698560	T	C	C	100.502	0.023415	19.8307	61.6341	139.369	8.86305e-07
	8	101605107	rs118173423	T	C	C	98.3313	0.0281249	19.4174	60.2739	136.389	9.02549e-07
	2	39254696	rs113257326	C	T	T	100.505	0.0233339	19.8689	61.5631	139.448	9.267e-07
	2	39354834	rs111802696	T	C	C	91.4362	0.0263768	18.2502	55.6665	127.206	1.16003e-06
	2	136846831	rs12991970	G	A	G	31.9483	0.559381	6.45627	19.2942	44.6024	1.54242e-06
	8	101619417	rs78057646	C	A	A	87.1347	0.0357089	17.8279	52.1927	122.077	2.03752e-06
	8	101664784	rs117783735	G	A	A	104.159	0.0216658	21.9092	61.2182	147.101	3.71778e-06
	7	33238151	rs17395966	A	G	G	65.6485	0.0585363	13.8266	38.5489	92.7482	3.82126e-06
	8	101666181	rs118092077	C	T	T	103.989	0.0215522	21.9164	61.0336	146.944	3.87587e-06
	8	101628238	rs185427868	G	A	A	105.942	0.0205725	22.4229	61.9943	149.89	4.23779e-06
	11	65142360	rs35450364	T	G	G	104.977	0.0229247	22.3234	61.2235	148.729	4.67624e-06
	7	33226521	rs74995454	T	C	C	65.2404	0.0583862	13.8822	38.0318	92.449	4.73811e-06
	7	33234331	rs17395534	A	G	G	65.2644	0.0583269	13.8959	38.029	92.4998	4.79912e-06

## Sheet: Sheet2
Top ranked SNPs for association with BCVA in DME patients receiving anti-VEGF therapy
Genome wide significant SNPs are bolded
Lead SNPs are highlighted yellow
Only SNPs with P value ≤ 5E-06 are reported here
*Significant gene expression corresponding to GTEx database
†Significant gene expression corresponding to EYEGex database
LOCUS	Chromosome	Position	rsID	Reference allele	Alternate allele	A1	BETA	Alternate allele frequency	Standard Error	L95	U95	P	CADD	RegulomeDB (v1.1)	GTEx Eqtl (v8)	Aligned_direction	Tissues	eGENE*	EYEGex	Aligned_direction	eGENE†
Significant loci for change in best-corrected visual acuity (BCVA)
NTM	11	132228056	rs148980760	A	C	C	-17.98	0.03	2.95	-23.77	-12.2	5.3e-09	2.39	4	FALSE	NA	NA	NA	FALSE	NA	NA
	11	132237087	rs117744949	G	A	A	-17.5	0.03	2.91	-23.16	-11.84	6.57e-09	0.14	5	FALSE	NA	NA	NA	FALSE	NA	NA
PGAM1P1	5	57535905	rs187876551	G	A	A	-21.8	0.02	3.7	-29.05	-14.55	1.52e-08	0.4	4	FALSE	NA	NA	NA	FALSE	NA	NA
RP11-744N12.3	11	128524088	rs57801753	T	C	C	-20.19	0.02	3.44	-26.92	-13.47	1.71e-08	3.91	4	FALSE	NA	NA	NA	FALSE	NA	NA
	11	128550831	rs75502993	C	T	T	-14.6614	0.0420862	2.69976	-19.9528	-9.36997	1.55938e-07	1.28	5	FALSE	NA	NA	NA	FALSE	NA	NA
	11	128542201	rs2155138	C	T	T	-14.6443	0.0421158	2.69931	-19.9349	-9.35378	1.60145e-07	1.82	NA	FALSE	NA	NA	NA	FALSE	NA	NA
TBC1D32	6	121280029	rs118074968	A	G	G	-16.4	0.03	2.9	-22.08	-10.72	4.94e-08	7.59	6	TRUE	-	Skin - Not Sun Exposed (Suprapubic)	GJA1	FALSE	NA	NA
	6	121493267	rs140469684	A	C	C	-17.3049	0.0278331	3.07516	-23.3321	-11.2776	5.87021e-08	4.21	5	TRUE	-	Skin - Not Sun Exposed (Suprapubic)	GJA1	FALSE	NA	NA
	6	121237634	rs117197266	A	G	G	-16.5902	0.0278033	2.95602	-22.3839	-10.7965	6.32792e-08	5.79	6	TRUE	-	Skin - Not Sun Exposed (Suprapubic)	GJA1	FALSE	NA	NA
	6	121002759	rs149482013	C	T	T	-16.0084	0.0285063	3.14408	-22.1707	-9.84609	7.93521e-07	1.99	4	TRUE	-	Skin - Not Sun Exposed (Suprapubic)	GJA1	FALSE	NA	NA
	6	121232224	rs72955371	G	A	A	-13.158	0.0346662	2.60408	-18.2619	-8.05404	9.51295e-07	3.48	6	TRUE	-	Skin - Not Sun Exposed (Suprapubic)	GJA1	FALSE	NA	NA
	6	121268862	rs72955390	A	G	G	-12.7909	0.0340977	2.53545	-17.7603	-7.82151	9.87381e-07	18.57	5	TRUE	-	Skin - Not Sun Exposed (Suprapubic)	GJA1	FALSE	NA	NA
	6	121586143	rs117469539	C	T	T	-12.7358	0.0386527	2.53747	-17.7091	-7.76247	1.11283e-06	0.16	7	TRUE	-	Skin - Not Sun Exposed (Suprapubic)	GJA1	FALSE	NA	NA
	6	121482872	rs149866836	C	T	T	-12.8204	0.0367699	2.55598	-17.8301	-7.81079	1.12978e-06	1.5	7	TRUE	-	Skin - Not Sun Exposed (Suprapubic)	GJA1	FALSE	NA	NA
Suggestive loci for change in best-corrected visual acuity (BCVA)
APOO3733.1	11	61743045	rs78772036	C	T	T	-17.6802	0.0260136	3.33298	-24.2127	-11.1476	2.87973e-07	2.53	5	FALSE	NA	NA	NA	FALSE	NA	NA
	11	61742733	rs80172518	C	T	T	-17.6799	0.0260112	3.33364	-24.2137	-11.1461	2.8954e-07	1.53	4	FALSE	NA	NA	NA	FALSE	NA	NA
	11	61739476	rs79645752	C	T	T	-17.6714	0.0258956	3.33288	-24.2038	-11.1391	2.91412e-07	1.92	2a	FALSE	NA	NA	NA	FALSE	NA	NA
	11	61731977	rs199565739	G	A	A	-17.4322	0.0263795	3.28792	-23.8764	-10.988	2.91762e-07	3.98	2b	FALSE	NA	NA	NA	FALSE	NA	NA
	11	61744672	rs17156618	A	G	G	-17.6213	0.0260409	3.32974	-24.1474	-11.0951	3.05895e-07	9	7	FALSE	NA	NA	NA	FALSE	NA	NA
RP11-179A16.1	11	82024333	rs75537672	C	T	T	-9.55475	0.0868934	1.83368	-13.1487	-5.96081	4.51829e-07	5.78	5	FALSE	NA	NA	NA	FALSE	NA	NA
	11	82004124	rs72942013	A	T	T	-9.08423	0.0939004	1.77881	-12.5706	-5.59783	7.38443e-07	1.33	6	FALSE	NA	NA	NA	FALSE	NA	NA
	11	81995341	rs55822540	C	T	T	-9.05114	0.0938549	1.77899	-12.5379	-5.56438	8.07787e-07	0.11	7	FALSE	NA	NA	NA	FALSE	NA	NA
	11	81996622	rs11233068	C	T	T	-9.04908	0.0938662	1.77894	-12.5357	-5.56241	8.1166e-07	1.86	7	FALSE	NA	NA	NA	FALSE	NA	NA
	11	81998945	rs11233069	C	T	T	-9.04948	0.0938572	1.77903	-12.5363	-5.56265	8.1173e-07	0.16	6	FALSE	NA	NA	NA	FALSE	NA	NA
	11	82026497	rs72942049	G	A	A	-8.51749	0.0981341	1.76479	-11.9764	-5.05857	2.68883e-06	4.34	4	FALSE	NA	NA	NA	FALSE	NA	NA
	11	81952859	rs72940045	C	T	T	-11.689	0.049334	2.42447	-16.4409	-6.93711	2.75147e-06	3.7	7	FALSE	NA	NA	NA	FALSE	NA	NA
	11	81941369	rs72940015	T	C	C	-11.6566	0.0492497	2.43256	-16.4243	-6.88889	3.1395e-06	5.4	5	FALSE	NA	NA	NA	FALSE	NA	NA
	11	82010872	rs10488825	G	A	A	-8.20856	0.105082	1.72122	-11.5821	-4.83504	3.47833e-06	5.87	6	FALSE	NA	NA	NA	FALSE	NA	NA
AC069243.1	3	167909196	rs17786210	G	A	A	-21.271	0.020579	3.90317	-28.9211	-13.621	1.4201e-07	1.94	6	FALSE	NA	NA	NA	NA	NA	NA
COL4A1	13	110829755	rs76805698	C	T	T	-18.212	0.0282769	3.36309	-24.8036	-11.6205	1.68146e-07	1.16	6	FALSE	NA	NA	NA	NA	NA	NA
JPH1	8	75139349	rs77694097	C	T	T	-15.1247	0.0287978	2.8687	-20.7473	-9.50215	3.36433e-07	5.58	4	FALSE	NA	NA	NA	NA	NA	NA
RP6-91H8.2	14	71649140	rs117434848	T	C	C	-17.533	0.0251699	3.36912	-24.1363	-10.9296	4.66467e-07	0.01	6	FALSE	NA	NA	NA	NA	NA	NA
Other SNPs ≤ 5E-06
	3	167909196	rs17786210	G	A	A	-21.271	0.020579	3.90317	-28.9211	-13.621	1.4201e-07
	14	71649140	rs117434848	T	C	C	-17.533	0.0251699	3.36912	-24.1363	-10.9296	4.66467e-07
	20	23296995	rs112481118	T	C	C	-19.72	0.02	3.84	-27.25	-12.2	6.33e-07
	12	122221534	rs11834522	G	A	A	-7.18288	0.153374	1.40385	-9.93438	-4.43137	7.05776e-07
	5	67972356	rs76814706	G	A	A	-19.2248	0.0203068	3.77045	-26.6148	-11.8348	7.67139e-07
	20	23443157	rs111359597	T	G	G	-18.58	0.02	3.65	-25.73	-11.43	7.82e-07
	14	89789251	rs77023617	G	A	A	-17.635	0.0214365	3.46673	-24.4297	-10.8404	8.1103e-07
	12	122225453	rs12314801	C	T	T	-7.00803	0.154679	1.37842	-9.70969	-4.30637	8.21917e-07
	12	122219910	rs9282	A	G	G	-7.1263	0.158619	1.40502	-9.88009	-4.37251	8.69692e-07
	12	122222761	rs12832268	C	A	A	-6.90772	0.158298	1.37482	-9.60232	-4.21312	1.08557e-06
	12	122224025	rs34226605	A	G	G	-6.97342	0.1564	1.38831	-9.69445	-4.25238	1.09308e-06
	20	23439338	rs140382459	C	T	T	-18.4	0.02	3.66	-25.58	-11.22	1.09e-06
	12	122224817	rs7300684	A	G	G	-6.97342	0.1564	1.38831	-9.69445	-4.25238	1.09308e-06
	12	122223490	rs73413732	G	A	A	-6.96707	0.156618	1.38781	-9.68712	-4.24703	1.10714e-06
	12	122221592	rs11837955	T	G	G	-7.02976	0.156186	1.40116	-9.77598	-4.28354	1.12322e-06
	12	122220430	rs12310051	G	A	A	-7.02919	0.156163	1.40128	-9.77564	-4.28273	1.12757e-06
	13	96816294	rs35805243	T	G	G	-11.2971	0.0521457	2.25246	-15.7118	-6.88232	1.13194e-06
	12	122220559	rs34415086	T	C	C	-7.02887	0.156364	1.40175	-9.77625	-4.28148	1.13772e-06
	12	122220455	rs12318048	A	G	G	-7.02555	0.156382	1.40154	-9.77251	-4.27858	1.1462e-06
	12	122220731	rs73413728	A	G	G	-7.02512	0.156389	1.40151	-9.77204	-4.27821	1.14729e-06
	12	122222795	rs12832320	C	T	T	-6.96121	0.157049	1.38878	-9.68317	-4.23924	1.14772e-06
	12	122221822	rs28493021	T	C	C	-6.96079	0.157029	1.3889	-9.68298	-4.2386	1.1515e-06
	12	122218489	rs7136373	C	G	G	-7.02135	0.155897	1.40377	-9.77269	-4.27	1.20599e-06
	12	122216892	rs3741588	A	G	G	-6.95044	0.156889	1.3923	-9.6793	-4.22158	1.26143e-06
	2	235711804	rs145824863	G	A	A	-17.3608	0.0272953	3.49746	-24.2157	-10.5059	1.43684e-06
	4	65487047	rs139037625	C	T	T	-15.715	0.0302296	3.18723	-21.9618	-9.46811	1.67378e-06
	4	65478086	rs141149432	C	T	T	-15.7008	0.0302543	3.18552	-21.9443	-9.45729	1.68762e-06
	2	59790629	rs116024296	G	A	A	-16.8927	0.0205887	3.43098	-23.6173	-10.168	1.72863e-06
	14	93355491	rs56407616	T	G	G	-10.6	0.07	2.15	-14.82	-6.38	1.74e-06
	4	65471796	rs77822235	G	A	A	-15.6484	0.0304248	3.18028	-21.8816	-9.41515	1.75346e-06
	14	93353299	rs56292759	G	A	A	-10.74	0.06	2.19	-15.03	-6.44	1.92e-06
	14	93356036	rs72704248	T	C	C	-10.73	0.06	2.19	-15.02	-6.43	1.95e-06
	14	93356021	rs72704246	G	C	C	-10.73	0.06	2.19	-15.02	-6.43	1.95e-06
	14	93356393	rs72704251	A	G	G	-10.73	0.06	2.19	-15.02	-6.43	1.95e-06
	14	93356789	rs56137244	C	A	A	-10.73	0.06	2.19	-15.02	-6.43	1.96e-06
	14	93356132	rs72704249	C	T	T	-10.72	0.06	2.19	-15.02	-6.43	1.97e-06
	14	93349444	rs72704239	C	T	T	-10.71	0.06	2.19	-15.01	-6.42	2.02e-06
	7	24540900	rs73087006	C	T	T	-18.0446	0.0204862	3.69382	-25.2844	-10.8049	2.06048e-06
	14	93351508	rs55863438	G	C	C	-10.7	0.06	2.19	-14.99	-6.41	2.07e-06
	14	93351901	rs55923320	G	A	A	-10.7	0.06	2.19	-14.99	-6.41	2.07e-06
	20	23328966	rs113642949	C	G	G	-17.28	0.02	3.54	-24.22	-10.34	2.08e-06
	20	23334781	rs41282288	C	T	T	-17.17	0.02	3.52	-24.07	-10.27	2.12e-06
	3	28426403	rs75662392	G	A	A	-15.6409	0.0327246	3.20664	-21.9258	-9.35599	2.13133e-06
	11	23907521	rs74984525	G	T	T	-17.532	0.02	3.59981	-24.5875	-10.4765	2.20429e-06
	11	23898331	rs12362680	G	T	T	-17.2948	0.02	3.56391	-24.28	-10.3097	2.38629e-06
	12	122225420	rs7308348	T	C	C	-6.59395	0.163276	1.35879	-9.25712	-3.93078	2.38559e-06
	11	23900617	rs11027591	C	G	G	-17.2919	0.02	3.56398	-24.2772	-10.3066	2.39607e-06
	11	23903328	rs79548174	G	A	A	-17.2697	0.02	3.56073	-24.2486	-10.2907	2.41596e-06
	12	122225225	rs7308123	T	C	C	-6.58162	0.162919	1.35847	-9.24416	-3.91907	2.4729e-06
	11	23903682	rs12361910	A	C	C	-17.2712	0.02	3.56495	-24.2584	-10.2841	2.4745e-06
	11	23901297	rs12361026	A	G	G	-17.2719	0.02	3.56523	-24.2596	-10.2842	2.47674e-06
	11	23904067	rs12360901	T	A	A	-17.2703	0.02	3.56491	-24.2574	-10.2832	2.47703e-06
	11	23896628	rs11027582	C	T	T	-17.2685	0.02	3.56487	-24.2555	-10.2815	2.482e-06
	11	23897265	rs12418393	G	T	T	-17.2685	0.02	3.56487	-24.2555	-10.2815	2.482e-06
	11	23902379	rs11027593	G	C	C	-17.2685	0.02	3.56487	-24.2555	-10.2815	2.482e-06
	11	23899215	rs10834220	A	G	G	-17.2685	0.02	3.56487	-24.2555	-10.2815	2.482e-06
	11	23899516	rs74993088	G	A	A	-17.2681	0.02	3.56488	-24.2551	-10.281	2.48354e-06
	11	23900255	rs11027590	C	G	G	-17.2681	0.02	3.56488	-24.2551	-10.281	2.48354e-06
	11	23894861	rs74644563	T	C	C	-17.268	0.02	3.56495	-24.2552	-10.2808	2.48471e-06
	14	93361106	rs56088043	A	G	G	-10.79	0.06	2.23	-15.15	-6.42	2.49e-06
	14	93361628	rs72704260	G	A	A	-10.79	0.06	2.23	-15.15	-6.42	2.49e-06
	14	93361457	rs72704259	T	C	C	-10.79	0.06	2.23	-15.15	-6.42	2.49e-06
	14	93360546	rs72704256	C	T	T	-10.79	0.06	2.23	-15.15	-6.42	2.49e-06
	14	93360178	rs72704254	G	A	A	-10.79	0.06	2.23	-15.15	-6.42	2.49e-06
	14	93362393	rs72704262	T	C	C	-10.79	0.06	2.23	-15.15	-6.42	2.5e-06
	14	93362083	rs79212730	C	A	A	-10.79	0.06	2.23	-15.15	-6.42	2.5e-06
	14	93362498	rs17128660	A	G	G	-10.79	0.06	2.23	-15.15	-6.42	2.5e-06
	11	23902715	rs10834223	G	A	A	-17.2649	0.02	3.5651	-24.2523	-10.2774	2.49698e-06
	11	23898818	rs11027587	C	T	T	-17.2666	0.0241612	3.56569	-24.2552	-10.278	2.5004e-06
	11	23886822	rs74633875	T	C	C	-17.2337	0.0240295	3.56539	-24.2217	-10.2457	2.6022e-06
	11	23886227	rs11027578	G	A	A	-17.2337	0.0240295	3.56539	-24.2217	-10.2457	2.6022e-06
	11	23882466	rs79912653	A	C	C	-17.2337	0.0240295	3.56539	-24.2217	-10.2457	2.6022e-06
	11	23880833	rs2091548	G	C	C	-17.2337	0.0240295	3.56539	-24.2217	-10.2457	2.6022e-06
	11	23879848	rs12362181	A	C	C	-17.2337	0.0240295	3.56539	-24.2217	-10.2457	2.6022e-06
	11	23857767	rs11027549	C	T	T	-17.0998	0.0244612	3.53847	-24.0351	-10.1645	2.61477e-06
	11	23852801	rs11027547	G	T	T	-17.0984	0.0244679	3.53864	-24.034	-10.1628	2.62233e-06
	11	23855145	rs11826409	A	T	T	-17.0958	0.0244634	3.53863	-24.0314	-10.1602	2.63072e-06
	11	23893504	rs12362789	C	G	G	-17.2057	0.0240882	3.56612	-24.1952	-10.2163	2.70794e-06
	11	23889673	rs75501577	C	T	T	-17.2059	0.0240861	3.56615	-24.1954	-10.2163	2.70813e-06
	11	23865601	rs7107885	T	C	C	-17.0147	0.0244911	3.52653	-23.9265	-10.1028	2.70828e-06
	11	23864650	rs4267073	G	A	A	-17.0139	0.0244999	3.52656	-23.9258	-10.102	2.71136e-06
	11	23854598	rs117687155	G	A	A	-17.0805	0.0243933	3.54412	-24.0269	-10.1342	2.77442e-06
	13	67377590	rs73210283	C	A	A	-17.6226	0.0220797	3.65877	-24.7936	-10.4515	2.8105e-06
	11	23910638	rs11027601	C	A	A	-17.4267	0.0244064	3.61887	-24.5195	-10.3338	2.82371e-06
	11	23867389	rs11027562	G	T	T	-17.0021	0.0244295	3.53192	-23.9245	-10.0797	2.84487e-06
	11	23868984	rs2207	T	C	C	-17.0011	0.0244296	3.53197	-23.9236	-10.0786	2.84931e-06
	11	23874177	rs11027569	G	C	C	-17.0019	0.024425	3.53224	-23.925	-10.0789	2.85099e-06
	11	23877726	rs74366460	C	A	A	-17.0019	0.024425	3.53224	-23.925	-10.0789	2.85099e-06
	11	23871865	rs11027568	G	C	C	-17.001	0.0244272	3.5321	-23.9238	-10.0782	2.85195e-06
	11	23869259	rs11027565	G	A	A	-17.001	0.0244272	3.5321	-23.9238	-10.0782	2.85195e-06
	11	23869642	rs11027567	A	G	G	-17.001	0.0244272	3.5321	-23.9238	-10.0782	2.85195e-06
	11	23867592	rs11027563	A	G	G	-16.9989	0.024434	3.53198	-23.9215	-10.0763	2.85762e-06
	11	23911234	rs150400543	A	G	G	-17.4231	0.0244973	3.62048	-24.5191	-10.3271	2.86373e-06
	11	23911515	rs11027605	A	T	T	-17.4221	0.0244747	3.62038	-24.518	-10.3263	2.86541e-06
	20	10729707	rs116939395	G	A	A	-16.3374	0.0211585	3.40324	-23.0076	-9.66719	3.02012e-06
	11	23910428	rs11027600	T	C	C	-17.3752	0.0242906	3.62135	-24.4729	-10.2775	3.05514e-06
	11	23911311	rs149157133	T	C	C	-17.3771	0.0242884	3.62212	-24.4763	-10.2779	3.06178e-06
	2	51507756	rs140777322	A	G	G	-18.6934	0.022379	3.90513	-26.3473	-11.0395	3.21107e-06
	3	28399382	rs115896836	G	A	A	-15.4758	0.0326269	3.2383	-21.8227	-9.12884	3.327e-06
	3	28344923	rs77047792	A	G	G	-15.5147	0.0314384	3.26091	-21.906	-9.12346	3.6578e-06
	3	28334507	rs74341356	A	G	G	-15.5113	0.0314678	3.26034	-21.9014	-9.12114	3.66135e-06
	6	120823735	rs12194717	A	G	G	-12.3248	0.041611	2.59316	-17.4073	-7.24228	3.74015e-06
	2	174631638	rs115386874	G	A	A	-17.9286	0.0247466	3.77277	-25.3231	-10.5341	3.75178e-06
	3	28371264	rs78887622	C	T	T	-15.4073	0.0324585	3.24535	-21.7681	-9.04658	3.8293e-06
	15	36743341	rs113229054	C	T	T	-17.8705	0.0230699	3.76466	-25.2491	-10.4919	3.83959e-06
	11	19076772	rs117009146	G	A	A	-13.9902	0.0359587	2.96084	-19.7934	-8.18708	4.23135e-06
	4	65397166	rs115572595	C	T	T	-14.7791	0.0323658	3.12924	-20.9123	-8.64585	4.27289e-06
	11	19073257	rs117376600	T	C	C	-13.9326	0.0358974	2.97082	-19.7553	-8.1099	4.94696e-06

## Sheet: Sheet3
Detail significant eQTLs for the GTEx (v8) database corresponding to significant loci
uniqID	Database	TISSUE	ENSBL ID for eGENE	Tested Allele	P	signed_stats	FDR	Risk Allele	Aligned Direction	Chromosome	Position	eGENE (symbol)
Change in central macular thickness (CMT)
12:115772072:C:T	GTEx/v8	Adipose_Visceral_Omentum	ENSG00000271579	C	1.47368e-09	-0.380285	6.13544e-06	C	-	12	115772072	RP11-116D17.3
12:115772072:C:T	GTEx/v8	Adrenal_Gland	ENSG00000271579	C	3.6991e-13	-0.559938	9.17778e-09	C	-	12	115772072	RP11-116D17.3
12:115772072:C:T	GTEx/v8	Esophagus_Gastroesophageal_Junction	ENSG00000271579	C	1.34237e-07	-0.521584	4.24912e-10	C	-	12	115772072	RP11-116D17.3
12:115772072:C:T	GTEx/v8	Heart_Atrial_Appendage	ENSG00000271579	C	1.59297e-11	-0.458526	3.63271e-11	C	-	12	115772072	RP11-116D17.3
12:115772072:C:T	GTEx/v8	Heart_Left_Ventricle	ENSG00000271579	C	7.37032e-13	-0.571524	2.14668e-12	C	-	12	115772072	RP11-116D17.3
12:115772072:C:T	GTEx/v8	Muscle_Skeletal	ENSG00000271579	C	2.95905e-10	-0.414288	3.41857e-08	C	-	12	115772072	RP11-116D17.3
12:115772072:C:T	GTEx/v8	Cells_Cultured_fibroblasts	ENSG00000271579	C	2.67209e-07	-0.266325	2.62144e-06	C	-	12	115772072	RP11-116D17.3
12:115772072:C:T	GTEx/v8	Skin_Not_Sun_Exposed_Suprapubic	ENSG00000271579	C	0.000114782	-0.2998	0.00524241	C	-	12	115772072	RP11-116D17.3
12:115772072:C:T	GTEx/v8	Spleen	ENSG00000271579	C	6.05842e-09	-0.612772	4.12779e-07	C	-	12	115772072	RP11-116D17.3
12:115772088:G:T	GTEx/v8	Adipose_Visceral_Omentum	ENSG00000271579	T	6.14895e-09	-0.371601	6.13544e-06	T	-	12	115772088	RP11-116D17.3
12:115772088:G:T	GTEx/v8	Adrenal_Gland	ENSG00000271579	T	2.03247e-12	-0.563673	9.17778e-09	T	-	12	115772088	RP11-116D17.3
12:115772088:G:T	GTEx/v8	Esophagus_Gastroesophageal_Junction	ENSG00000271579	T	7.66714e-08	-0.545376	4.24912e-10	T	-	12	115772088	RP11-116D17.3
12:115772088:G:T	GTEx/v8	Heart_Atrial_Appendage	ENSG00000271579	T	1.96068e-11	-0.462081	3.63271e-11	T	-	12	115772088	RP11-116D17.3
12:115772088:G:T	GTEx/v8	Heart_Left_Ventricle	ENSG00000271579	T	3.47807e-14	-0.620153	2.14668e-12	T	-	12	115772088	RP11-116D17.3
12:115772088:G:T	GTEx/v8	Muscle_Skeletal	ENSG00000271579	T	1.05088e-10	-0.43089	3.41857e-08	T	-	12	115772088	RP11-116D17.3
12:115772088:G:T	GTEx/v8	Cells_Cultured_fibroblasts	ENSG00000271579	T	5.79835e-07	-0.262483	2.62144e-06	T	-	12	115772088	RP11-116D17.3
12:115772088:G:T	GTEx/v8	Skin_Not_Sun_Exposed_Suprapubic	ENSG00000271579	T	6.50624e-05	-0.311817	0.00524241	T	-	12	115772088	RP11-116D17.3
12:115772088:G:T	GTEx/v8	Spleen	ENSG00000271579	T	1.87836e-09	-0.647022	4.12779e-07	T	-	12	115772088	RP11-116D17.3
12:115772313:C:T	GTEx/v8	Adipose_Visceral_Omentum	ENSG00000271579	C	1.47368e-09	-0.380285	6.13544e-06	C	-	12	115772313	RP11-116D17.3
12:115772313:C:T	GTEx/v8	Adrenal_Gland	ENSG00000271579	C	3.6991e-13	-0.559938	9.17778e-09	C	-	12	115772313	RP11-116D17.3
12:115772313:C:T	GTEx/v8	Esophagus_Gastroesophageal_Junction	ENSG00000271579	C	1.34237e-07	-0.521584	4.24912e-10	C	-	12	115772313	RP11-116D17.3
12:115772313:C:T	GTEx/v8	Heart_Atrial_Appendage	ENSG00000271579	C	1.59297e-11	-0.458526	3.63271e-11	C	-	12	115772313	RP11-116D17.3
12:115772313:C:T	GTEx/v8	Heart_Left_Ventricle	ENSG00000271579	C	7.37032e-13	-0.571524	2.14668e-12	C	-	12	115772313	RP11-116D17.3
12:115772313:C:T	GTEx/v8	Muscle_Skeletal	ENSG00000271579	C	2.95905e-10	-0.414288	3.41857e-08	C	-	12	115772313	RP11-116D17.3
12:115772313:C:T	GTEx/v8	Cells_Cultured_fibroblasts	ENSG00000271579	C	2.67209e-07	-0.266325	2.62144e-06	C	-	12	115772313	RP11-116D17.3
12:115772313:C:T	GTEx/v8	Skin_Not_Sun_Exposed_Suprapubic	ENSG00000271579	C	0.000114782	-0.2998	0.00524241	C	-	12	115772313	RP11-116D17.3
12:115772313:C:T	GTEx/v8	Spleen	ENSG00000271579	C	6.05842e-09	-0.612772	4.12779e-07	C	-	12	115772313	RP11-116D17.3
12:115772214:G:T	GTEx/v8	Adipose_Visceral_Omentum	ENSG00000271579	T	9.08224e-10	-0.385885	6.13544e-06	T	-	12	115772214	RP11-116D17.3
12:115772214:G:T	GTEx/v8	Adrenal_Gland	ENSG00000271579	T	2.03247e-12	-0.563673	9.17778e-09	T	-	12	115772214	RP11-116D17.3
12:115772214:G:T	GTEx/v8	Esophagus_Gastroesophageal_Junction	ENSG00000271579	T	7.61451e-08	-0.533385	4.24912e-10	T	-	12	115772214	RP11-116D17.3
12:115772214:G:T	GTEx/v8	Heart_Atrial_Appendage	ENSG00000271579	T	2.79428e-11	-0.453582	3.63271e-11	T	-	12	115772214	RP11-116D17.3
12:115772214:G:T	GTEx/v8	Heart_Left_Ventricle	ENSG00000271579	T	3.03692e-12	-0.569516	2.14668e-12	T	-	12	115772214	RP11-116D17.3
12:115772214:G:T	GTEx/v8	Muscle_Skeletal	ENSG00000271579	T	1.51543e-10	-0.426281	3.41857e-08	T	-	12	115772214	RP11-116D17.3
12:115772214:G:T	GTEx/v8	Cells_Cultured_fibroblasts	ENSG00000271579	T	8.29452e-07	-0.259263	2.62144e-06	T	-	12	115772214	RP11-116D17.3
12:115772214:G:T	GTEx/v8	Skin_Not_Sun_Exposed_Suprapubic	ENSG00000271579	T	6.50624e-05	-0.311817	0.00524241	T	-	12	115772214	RP11-116D17.3
12:115772214:G:T	GTEx/v8	Spleen	ENSG00000271579	T	1.6518e-08	-0.600526	4.12779e-07	T	-	12	115772214	RP11-116D17.3
12:115772214:G:T	GTEx/v8	Adipose_Visceral_Omentum	ENSG00000271579	T	9.08224e-10	-0.385885	6.13544e-06	T	-	12	115772214	RP11-116D17.3
12:115772214:G:T	GTEx/v8	Adrenal_Gland	ENSG00000271579	T	2.03247e-12	-0.563673	9.17778e-09	T	-	12	115772214	RP11-116D17.3
12:115772214:G:T	GTEx/v8	Esophagus_Gastroesophageal_Junction	ENSG00000271579	T	7.61451e-08	-0.533385	4.24912e-10	T	-	12	115772214	RP11-116D17.3
12:115772214:G:T	GTEx/v8	Heart_Atrial_Appendage	ENSG00000271579	T	2.79428e-11	-0.453582	3.63271e-11	T	-	12	115772214	RP11-116D17.3
12:115772214:G:T	GTEx/v8	Heart_Left_Ventricle	ENSG00000271579	T	3.03692e-12	-0.569516	2.14668e-12	T	-	12	115772214	RP11-116D17.3
12:115772214:G:T	GTEx/v8	Muscle_Skeletal	ENSG00000271579	T	1.51543e-10	-0.426281	3.41857e-08	T	-	12	115772214	RP11-116D17.3
12:115772214:G:T	GTEx/v8	Cells_Cultured_fibroblasts	ENSG00000271579	T	8.29452e-07	-0.259263	2.62144e-06	T	-	12	115772214	RP11-116D17.3
12:115772214:G:T	GTEx/v8	Skin_Not_Sun_Exposed_Suprapubic	ENSG00000271579	T	6.50624e-05	-0.311817	0.00524241	T	-	12	115772214	RP11-116D17.3
12:115772214:G:T	GTEx/v8	Spleen	ENSG00000271579	T	1.6518e-08	-0.600526	4.12779e-07	T	-	12	115772214	RP11-116D17.3
12:115772032:A:G	GTEx/v8	Adipose_Visceral_Omentum	ENSG00000271579	A	1.18979e-08	-0.389691	6.13544e-06	A	-	12	115772032	RP11-116D17.3
12:115772032:A:G	GTEx/v8	Adrenal_Gland	ENSG00000271579	A	5.61198e-12	-0.563266	9.17778e-09	A	-	12	115772032	RP11-116D17.3
12:115772032:A:G	GTEx/v8	Esophagus_Gastroesophageal_Junction	ENSG00000271579	A	8.75033e-08	-0.561193	4.24912e-10	A	-	12	115772032	RP11-116D17.3
12:115772032:A:G	GTEx/v8	Heart_Atrial_Appendage	ENSG00000271579	A	2.67294e-14	-0.557015	3.63271e-11	A	-	12	115772032	RP11-116D17.3
12:115772032:A:G	GTEx/v8	Heart_Left_Ventricle	ENSG00000271579	A	4.46891e-17	-0.736648	2.14668e-12	A	-	12	115772032	RP11-116D17.3
12:115772032:A:G	GTEx/v8	Muscle_Skeletal	ENSG00000271579	A	3.35199e-11	-0.468777	3.41857e-08	A	-	12	115772032	RP11-116D17.3
12:115772032:A:G	GTEx/v8	Cells_Cultured_fibroblasts	ENSG00000271579	A	1.87886e-08	-0.313407	2.62144e-06	A	-	12	115772032	RP11-116D17.3
12:115772032:A:G	GTEx/v8	Skin_Not_Sun_Exposed_Suprapubic	ENSG00000271579	A	2.9511e-05	-0.34258	0.00524241	A	-	12	115772032	RP11-116D17.3
12:115772032:A:G	GTEx/v8	Spleen	ENSG00000271579	A	2.95461e-11	-0.759702	4.12779e-07	A	-	12	115772032	RP11-116D17.3
12:115768227:C:G	GTEx/v8	Adipose_Visceral_Omentum	ENSG00000271579	G	6.07561e-09	-0.358241	6.13544e-06	G	-	12	115768227	RP11-116D17.3
12:115768227:C:G	GTEx/v8	Adrenal_Gland	ENSG00000271579	G	5.33014e-10	-0.471268	9.17778e-09	G	-	12	115768227	RP11-116D17.3
12:115768227:C:G	GTEx/v8	Esophagus_Gastroesophageal_Junction	ENSG00000271579	G	8.57119e-07	-0.478611	4.24912e-10	G	-	12	115768227	RP11-116D17.3
12:115768227:C:G	GTEx/v8	Heart_Atrial_Appendage	ENSG00000271579	G	7.62777e-10	-0.408914	3.63271e-11	G	-	12	115768227	RP11-116D17.3
12:115768227:C:G	GTEx/v8	Heart_Left_Ventricle	ENSG00000271579	G	1.17163e-10	-0.509203	2.14668e-12	G	-	12	115768227	RP11-116D17.3
12:115768227:C:G	GTEx/v8	Muscle_Skeletal	ENSG00000271579	G	8.2925e-10	-0.388904	3.41857e-08	G	-	12	115768227	RP11-116D17.3
12:115768227:C:G	GTEx/v8	Cells_Cultured_fibroblasts	ENSG00000271579	G	1.68145e-07	-0.2604	2.62144e-06	G	-	12	115768227	RP11-116D17.3
12:115768227:C:G	GTEx/v8	Skin_Not_Sun_Exposed_Suprapubic	ENSG00000271579	G	2.80065e-05	-0.302914	0.00524241	G	-	12	115768227	RP11-116D17.3
12:115768227:C:G	GTEx/v8	Spleen	ENSG00000271579	G	4.62491e-10	-0.639437	4.12779e-07	G	-	12	115768227	RP11-116D17.3
12:115766099:A:C	GTEx/v8	Adipose_Visceral_Omentum	ENSG00000271579	A	8.89217e-09	-0.354217	6.13544e-06	A	-	12	115766099	RP11-116D17.3
12:115766099:A:C	GTEx/v8	Adrenal_Gland	ENSG00000271579	A	6.98838e-11	-0.481549	9.17778e-09	A	-	12	115766099	RP11-116D17.3
12:115766099:A:C	GTEx/v8	Esophagus_Gastroesophageal_Junction	ENSG00000271579	A	1.24976e-06	-0.472027	4.24912e-10	A	-	12	115766099	RP11-116D17.3
12:115766099:A:C	GTEx/v8	Heart_Atrial_Appendage	ENSG00000271579	A	4.19155e-10	-0.415539	3.63271e-11	A	-	12	115766099	RP11-116D17.3
12:115766099:A:C	GTEx/v8	Heart_Left_Ventricle	ENSG00000271579	A	1.4414e-10	-0.50238	2.14668e-12	A	-	12	115766099	RP11-116D17.3
12:115766099:A:C	GTEx/v8	Muscle_Skeletal	ENSG00000271579	A	1.6532e-09	-0.380065	3.41857e-08	A	-	12	115766099	RP11-116D17.3
12:115766099:A:C	GTEx/v8	Cells_Cultured_fibroblasts	ENSG00000271579	A	1.04561e-07	-0.263076	2.62144e-06	A	-	12	115766099	RP11-116D17.3
12:115766099:A:C	GTEx/v8	Skin_Not_Sun_Exposed_Suprapubic	ENSG00000271579	A	4.58549e-05	-0.29453	0.00524241	A	-	12	115766099	RP11-116D17.3
12:115766099:A:C	GTEx/v8	Spleen	ENSG00000271579	A	4.62491e-10	-0.639437	4.12779e-07	A	-	12	115766099	RP11-116D17.3
12:115771621:G:T	GTEx/v8	Adipose_Visceral_Omentum	ENSG00000271579	T	2.62313e-08	-0.35751	6.13544e-06	T	-	12	115771621	RP11-116D17.3
12:115771621:G:T	GTEx/v8	Adrenal_Gland	ENSG00000271579	T	1.45405e-12	-0.569573	9.17778e-09	T	-	12	115771621	RP11-116D17.3
12:115771621:G:T	GTEx/v8	Esophagus_Gastroesophageal_Junction	ENSG00000271579	T	7.48486e-08	-0.5397	4.24912e-10	T	-	12	115771621	RP11-116D17.3
12:115771621:G:T	GTEx/v8	Heart_Atrial_Appendage	ENSG00000271579	T	8.92752e-12	-0.470391	3.63271e-11	T	-	12	115771621	RP11-116D17.3
12:115771621:G:T	GTEx/v8	Heart_Left_Ventricle	ENSG00000271579	T	1.03312e-13	-0.613554	2.14668e-12	T	-	12	115771621	RP11-116D17.3
12:115771621:G:T	GTEx/v8	Muscle_Skeletal	ENSG00000271579	T	5.73737e-10	-0.416278	3.41857e-08	T	-	12	115771621	RP11-116D17.3
12:115771621:G:T	GTEx/v8	Cells_Cultured_fibroblasts	ENSG00000271579	T	2.56305e-07	-0.273717	2.62144e-06	T	-	12	115771621	RP11-116D17.3
12:115771621:G:T	GTEx/v8	Skin_Not_Sun_Exposed_Suprapubic	ENSG00000271579	T	6.20071e-05	-0.310658	0.00524241	T	-	12	115771621	RP11-116D17.3
12:115771621:G:T	GTEx/v8	Spleen	ENSG00000271579	T	2.98129e-09	-0.657937	4.12779e-07	T	-	12	115771621	RP11-116D17.3
12:115769314:A:G	GTEx/v8	Adipose_Visceral_Omentum	ENSG00000271579	A	1.2109e-08	-0.361615	6.13544e-06	A	-	12	115769314	RP11-116D17.3
12:115769314:A:G	GTEx/v8	Adrenal_Gland	ENSG00000271579	A	3.89455e-13	-0.579311	9.17778e-09	A	-	12	115769314	RP11-116D17.3
12:115769314:A:G	GTEx/v8	Esophagus_Gastroesophageal_Junction	ENSG00000271579	A	2.15388e-07	-0.520858	4.24912e-10	A	-	12	115769314	RP11-116D17.3
12:115769314:A:G	GTEx/v8	Heart_Atrial_Appendage	ENSG00000271579	A	3.45459e-11	-0.454486	3.63271e-11	A	-	12	115769314	RP11-116D17.3
12:115769314:A:G	GTEx/v8	Heart_Left_Ventricle	ENSG00000271579	A	1.22018e-12	-0.580101	2.14668e-12	A	-	12	115769314	RP11-116D17.3
12:115769314:A:G	GTEx/v8	Muscle_Skeletal	ENSG00000271579	A	3.99695e-11	-0.432867	3.41857e-08	A	-	12	115769314	RP11-116D17.3
12:115769314:A:G	GTEx/v8	Cells_Cultured_fibroblasts	ENSG00000271579	A	3.07388e-07	-0.263662	2.62144e-06	A	-	12	115769314	RP11-116D17.3
12:115769314:A:G	GTEx/v8	Spleen	ENSG00000271579	A	8.63822e-10	-0.661027	4.12779e-07	A	-	12	115769314	RP11-116D17.3
12:115768994:G:T	GTEx/v8	Adipose_Visceral_Omentum	ENSG00000271579	T	3.3781e-09	-0.373085	6.13544e-06	T	-	12	115768994	RP11-116D17.3
12:115768994:G:T	GTEx/v8	Adrenal_Gland	ENSG00000271579	T	2.71784e-13	-0.587675	9.17778e-09	T	-	12	115768994	RP11-116D17.3
12:115768994:G:T	GTEx/v8	Esophagus_Gastroesophageal_Junction	ENSG00000271579	T	8.74253e-08	-0.524143	4.24912e-10	T	-	12	115768994	RP11-116D17.3
12:115768994:G:T	GTEx/v8	Heart_Atrial_Appendage	ENSG00000271579	T	2.24351e-11	-0.456774	3.63271e-11	T	-	12	115768994	RP11-116D17.3
12:115768994:G:T	GTEx/v8	Heart_Left_Ventricle	ENSG00000271579	T	9.75291e-13	-0.584207	2.14668e-12	T	-	12	115768994	RP11-116D17.3
12:115768994:G:T	GTEx/v8	Muscle_Skeletal	ENSG00000271579	T	1.00152e-09	-0.402713	3.41857e-08	T	-	12	115768994	RP11-116D17.3
12:115768994:G:T	GTEx/v8	Cells_Cultured_fibroblasts	ENSG00000271579	T	2.68166e-07	-0.268381	2.62144e-06	T	-	12	115768994	RP11-116D17.3
12:115768994:G:T	GTEx/v8	Skin_Not_Sun_Exposed_Suprapubic	ENSG00000271579	T	0.000110704	-0.299298	0.00524241	T	-	12	115768994	RP11-116D17.3
12:115768994:G:T	GTEx/v8	Spleen	ENSG00000271579	T	5.18546e-09	-0.632377	4.12779e-07	T	-	12	115768994	RP11-116D17.3
12:115769758:C:T	GTEx/v8	Adipose_Visceral_Omentum	ENSG00000271579	C	1.82477e-09	-0.376355	6.13544e-06	C	-	12	115769758	RP11-116D17.3
12:115769758:C:T	GTEx/v8	Adrenal_Gland	ENSG00000271579	C	3.89455e-13	-0.579311	9.17778e-09	C	-	12	115769758	RP11-116D17.3
12:115769758:C:T	GTEx/v8	Esophagus_Gastroesophageal_Junction	ENSG00000271579	C	2.08759e-07	-0.510016	4.24912e-10	C	-	12	115769758	RP11-116D17.3
12:115769758:C:T	GTEx/v8	Heart_Atrial_Appendage	ENSG00000271579	C	4.70753e-11	-0.446783	3.63271e-11	C	-	12	115769758	RP11-116D17.3
12:115769758:C:T	GTEx/v8	Heart_Left_Ventricle	ENSG00000271579	C	8.87589e-12	-0.552044	2.14668e-12	C	-	12	115769758	RP11-116D17.3
12:115769758:C:T	GTEx/v8	Muscle_Skeletal	ENSG00000271579	C	4.48439e-11	-0.429267	3.41857e-08	C	-	12	115769758	RP11-116D17.3
12:115769758:C:T	GTEx/v8	Cells_Cultured_fibroblasts	ENSG00000271579	C	1.85846e-07	-0.268358	2.62144e-06	C	-	12	115769758	RP11-116D17.3
12:115769758:C:T	GTEx/v8	Spleen	ENSG00000271579	C	3.07847e-09	-0.624507	4.12779e-07	C	-	12	115769758	RP11-116D17.3
12:115769653:C:T	GTEx/v8	Adipose_Visceral_Omentum	ENSG00000271579	T	1.2109e-08	-0.361615	6.13544e-06	T	-	12	115769653	RP11-116D17.3
12:115769653:C:T	GTEx/v8	Adrenal_Gland	ENSG00000271579	T	3.89455e-13	-0.579311	9.17778e-09	T	-	12	115769653	RP11-116D17.3
12:115769653:C:T	GTEx/v8	Esophagus_Gastroesophageal_Junction	ENSG00000271579	T	2.15388e-07	-0.520858	4.24912e-10	T	-	12	115769653	RP11-116D17.3
12:115769653:C:T	GTEx/v8	Heart_Atrial_Appendage	ENSG00000271579	T	3.45459e-11	-0.454486	3.63271e-11	T	-	12	115769653	RP11-116D17.3
12:115769653:C:T	GTEx/v8	Heart_Left_Ventricle	ENSG00000271579	T	1.22018e-12	-0.580101	2.14668e-12	T	-	12	115769653	RP11-116D17.3
12:115769653:C:T	GTEx/v8	Muscle_Skeletal	ENSG00000271579	T	3.99695e-11	-0.432867	3.41857e-08	T	-	12	115769653	RP11-116D17.3
12:115769653:C:T	GTEx/v8	Cells_Cultured_fibroblasts	ENSG00000271579	T	3.07388e-07	-0.263662	2.62144e-06	T	-	12	115769653	RP11-116D17.3
12:115769653:C:T	GTEx/v8	Spleen	ENSG00000271579	T	8.63822e-10	-0.661027	4.12779e-07	T	-	12	115769653	RP11-116D17.3
12:115769846:A:T	GTEx/v8	Adipose_Visceral_Omentum	ENSG00000271579	T	1.82477e-09	-0.376355	6.13544e-06	T	-	12	115769846	RP11-116D17.3
12:115769846:A:T	GTEx/v8	Adrenal_Gland	ENSG00000271579	T	3.89455e-13	-0.579311	9.17778e-09	T	-	12	115769846	RP11-116D17.3
12:115769846:A:T	GTEx/v8	Esophagus_Gastroesophageal_Junction	ENSG00000271579	T	2.08759e-07	-0.510016	4.24912e-10	T	-	12	115769846	RP11-116D17.3
12:115769846:A:T	GTEx/v8	Heart_Atrial_Appendage	ENSG00000271579	T	4.70753e-11	-0.446783	3.63271e-11	T	-	12	115769846	RP11-116D17.3
12:115769846:A:T	GTEx/v8	Heart_Left_Ventricle	ENSG00000271579	T	8.87589e-12	-0.552044	2.14668e-12	T	-	12	115769846	RP11-116D17.3
12:115769846:A:T	GTEx/v8	Muscle_Skeletal	ENSG00000271579	T	4.48439e-11	-0.429267	3.41857e-08	T	-	12	115769846	RP11-116D17.3
12:115769846:A:T	GTEx/v8	Cells_Cultured_fibroblasts	ENSG00000271579	T	1.85846e-07	-0.268358	2.62144e-06	T	-	12	115769846	RP11-116D17.3
12:115769846:A:T	GTEx/v8	Spleen	ENSG00000271579	T	3.07847e-09	-0.624507	4.12779e-07	T	-	12	115769846	RP11-116D17.3
12:115764857:C:G	GTEx/v8	Adipose_Visceral_Omentum	ENSG00000271579	G	6.07561e-09	-0.358241	6.13544e-06	G	-	12	115764857	RP11-116D17.3
12:115764857:C:G	GTEx/v8	Adrenal_Gland	ENSG00000271579	G	5.33014e-10	-0.471268	9.17778e-09	G	-	12	115764857	RP11-116D17.3
12:115764857:C:G	GTEx/v8	Esophagus_Gastroesophageal_Junction	ENSG00000271579	G	8.57119e-07	-0.478611	4.24912e-10	G	-	12	115764857	RP11-116D17.3
12:115764857:C:G	GTEx/v8	Heart_Atrial_Appendage	ENSG00000271579	G	7.62777e-10	-0.408914	3.63271e-11	G	-	12	115764857	RP11-116D17.3
12:115764857:C:G	GTEx/v8	Heart_Left_Ventricle	ENSG00000271579	G	1.02477e-09	-0.491532	2.14668e-12	G	-	12	115764857	RP11-116D17.3
12:115764857:C:G	GTEx/v8	Muscle_Skeletal	ENSG00000271579	G	6.60213e-10	-0.395555	3.41857e-08	G	-	12	115764857	RP11-116D17.3
12:115764857:C:G	GTEx/v8	Cells_Cultured_fibroblasts	ENSG00000271579	G	1.72618e-07	-0.263263	2.62144e-06	G	-	12	115764857	RP11-116D17.3
12:115764857:C:G	GTEx/v8	Skin_Not_Sun_Exposed_Suprapubic	ENSG00000271579	G	2.32235e-05	-0.308163	0.00524241	G	-	12	115764857	RP11-116D17.3
12:115764857:C:G	GTEx/v8	Spleen	ENSG00000271579	G	1.42243e-09	-0.626122	4.12779e-07	G	-	12	115764857	RP11-116D17.3
12:115764891:A:C	GTEx/v8	Adipose_Visceral_Omentum	ENSG00000271579	A	1.89235e-08	-0.356029	6.13544e-06	A	-	12	115764891	RP11-116D17.3
12:115764891:A:C	GTEx/v8	Adrenal_Gland	ENSG00000271579	A	3.61528e-13	-0.558261	9.17778e-09	A	-	12	115764891	RP11-116D17.3
12:115764891:A:C	GTEx/v8	Esophagus_Gastroesophageal_Junction	ENSG00000271579	A	3.67952e-07	-0.509357	4.24912e-10	A	-	12	115764891	RP11-116D17.3
12:115764891:A:C	GTEx/v8	Heart_Atrial_Appendage	ENSG00000271579	A	1.25091e-11	-0.462602	3.63271e-11	A	-	12	115764891	RP11-116D17.3
12:115764891:A:C	GTEx/v8	Heart_Left_Ventricle	ENSG00000271579	A	3.54958e-12	-0.557991	2.14668e-12	A	-	12	115764891	RP11-116D17.3
12:115764891:A:C	GTEx/v8	Muscle_Skeletal	ENSG00000271579	A	1.05918e-10	-0.421113	3.41857e-08	A	-	12	115764891	RP11-116D17.3
12:115764891:A:C	GTEx/v8	Cells_Cultured_fibroblasts	ENSG00000271579	A	2.21497e-07	-0.263716	2.62144e-06	A	-	12	115764891	RP11-116D17.3
12:115764891:A:C	GTEx/v8	Spleen	ENSG00000271579	A	1.87836e-09	-0.647022	4.12779e-07	A	-	12	115764891	RP11-116D17.3
12:115772981:G:T	GTEx/v8	Adipose_Visceral_Omentum	ENSG00000271579	G	1.45345e-09	-0.376548	6.13544e-06	G	-	12	115772981	RP11-116D17.3
12:115772981:G:T	GTEx/v8	Adrenal_Gland	ENSG00000271579	G	3.6991e-13	-0.559938	9.17778e-09	G	-	12	115772981	RP11-116D17.3
12:115772981:G:T	GTEx/v8	Esophagus_Gastroesophageal_Junction	ENSG00000271579	G	1.69053e-07	-0.516527	4.24912e-10	G	-	12	115772981	RP11-116D17.3
12:115772981:G:T	GTEx/v8	Heart_Atrial_Appendage	ENSG00000271579	G	8.50057e-12	-0.46171	3.63271e-11	G	-	12	115772981	RP11-116D17.3
12:115772981:G:T	GTEx/v8	Heart_Left_Ventricle	ENSG00000271579	G	3.81386e-13	-0.569782	2.14668e-12	G	-	12	115772981	RP11-116D17.3
12:115772981:G:T	GTEx/v8	Muscle_Skeletal	ENSG00000271579	G	2.7215e-10	-0.412341	3.41857e-08	G	-	12	115772981	RP11-116D17.3
12:115772981:G:T	GTEx/v8	Cells_Cultured_fibroblasts	ENSG00000271579	G	2.27779e-07	-0.266899	2.62144e-06	G	-	12	115772981	RP11-116D17.3
12:115772981:G:T	GTEx/v8	Spleen	ENSG00000271579	G	3.72843e-08	-0.573396	4.12779e-07	G	-	12	115772981	RP11-116D17.3
12:115772981:G:T	GTEx/v8	Thyroid	ENSG00000271579	G	0.000114798	-0.261499	0.00626876	G	-	12	115772981	RP11-116D17.3
12:115766114:C:T	GTEx/v8	Adipose_Visceral_Omentum	ENSG00000271579	C	2.84179e-08	-0.376786	6.13544e-06	C	-	12	115766114	RP11-116D17.3
12:115766114:C:T	GTEx/v8	Adrenal_Gland	ENSG00000271579	C	5.37287e-12	-0.561833	9.17778e-09	C	-	12	115766114	RP11-116D17.3
12:115766114:C:T	GTEx/v8	Esophagus_Gastroesophageal_Junction	ENSG00000271579	C	2.28974e-07	-0.536274	4.24912e-10	C	-	12	115766114	RP11-116D17.3
12:115766114:C:T	GTEx/v8	Heart_Atrial_Appendage	ENSG00000271579	C	5.23356e-14	-0.543939	3.63271e-11	C	-	12	115766114	RP11-116D17.3
12:115766114:C:T	GTEx/v8	Heart_Left_Ventricle	ENSG00000271579	C	6.91281e-16	-0.701088	2.14668e-12	C	-	12	115766114	RP11-116D17.3
12:115766114:C:T	GTEx/v8	Muscle_Skeletal	ENSG00000271579	C	7.84249e-12	-0.479024	3.41857e-08	C	-	12	115766114	RP11-116D17.3
12:115766114:C:T	GTEx/v8	Cells_Cultured_fibroblasts	ENSG00000271579	C	5.42079e-09	-0.322069	2.62144e-06	C	-	12	115766114	RP11-116D17.3
12:115766114:C:T	GTEx/v8	Skin_Not_Sun_Exposed_Suprapubic	ENSG00000271579	C	2.79026e-05	-0.338738	0.00524241	C	-	12	115766114	RP11-116D17.3
12:115766114:C:T	GTEx/v8	Spleen	ENSG00000271579	C	2.95461e-11	-0.759702	4.12779e-07	C	-	12	115766114	RP11-116D17.3
12:115765805:C:T	GTEx/v8	Adipose_Visceral_Omentum	ENSG00000271579	C	2.84179e-08	-0.376786	6.13544e-06	C	-	12	115765805	RP11-116D17.3
12:115765805:C:T	GTEx/v8	Adrenal_Gland	ENSG00000271579	C	5.37287e-12	-0.561833	9.17778e-09	C	-	12	115765805	RP11-116D17.3
12:115765805:C:T	GTEx/v8	Esophagus_Gastroesophageal_Junction	ENSG00000271579	C	2.28974e-07	-0.536274	4.24912e-10	C	-	12	115765805	RP11-116D17.3
12:115765805:C:T	GTEx/v8	Heart_Atrial_Appendage	ENSG00000271579	C	5.23356e-14	-0.543939	3.63271e-11	C	-	12	115765805	RP11-116D17.3
12:115765805:C:T	GTEx/v8	Heart_Left_Ventricle	ENSG00000271579	C	6.91281e-16	-0.701088	2.14668e-12	C	-	12	115765805	RP11-116D17.3
12:115765805:C:T	GTEx/v8	Muscle_Skeletal	ENSG00000271579	C	7.84249e-12	-0.479024	3.41857e-08	C	-	12	115765805	RP11-116D17.3
12:115765805:C:T	GTEx/v8	Cells_Cultured_fibroblasts	ENSG00000271579	C	5.42079e-09	-0.322069	2.62144e-06	C	-	12	115765805	RP11-116D17.3
12:115765805:C:T	GTEx/v8	Skin_Not_Sun_Exposed_Suprapubic	ENSG00000271579	C	2.79026e-05	-0.338738	0.00524241	C	-	12	115765805	RP11-116D17.3
12:115765805:C:T	GTEx/v8	Spleen	ENSG00000271579	C	2.95461e-11	-0.759702	4.12779e-07	C	-	12	115765805	RP11-116D17.3
12:115765736:A:T	GTEx/v8	Adipose_Visceral_Omentum	ENSG00000271579	T	2.84179e-08	-0.376786	6.13544e-06	T	-	12	115765736	RP11-116D17.3
12:115765736:A:T	GTEx/v8	Adrenal_Gland	ENSG00000271579	T	5.37287e-12	-0.561833	9.17778e-09	T	-	12	115765736	RP11-116D17.3
12:115765736:A:T	GTEx/v8	Esophagus_Gastroesophageal_Junction	ENSG00000271579	T	2.28974e-07	-0.536274	4.24912e-10	T	-	12	115765736	RP11-116D17.3
12:115765736:A:T	GTEx/v8	Heart_Atrial_Appendage	ENSG00000271579	T	5.23356e-14	-0.543939	3.63271e-11	T	-	12	115765736	RP11-116D17.3
12:115765736:A:T	GTEx/v8	Heart_Left_Ventricle	ENSG00000271579	T	6.91281e-16	-0.701088	2.14668e-12	T	-	12	115765736	RP11-116D17.3
12:115765736:A:T	GTEx/v8	Muscle_Skeletal	ENSG00000271579	T	7.84249e-12	-0.479024	3.41857e-08	T	-	12	115765736	RP11-116D17.3
12:115765736:A:T	GTEx/v8	Cells_Cultured_fibroblasts	ENSG00000271579	T	5.42079e-09	-0.322069	2.62144e-06	T	-	12	115765736	RP11-116D17.3
12:115765736:A:T	GTEx/v8	Skin_Not_Sun_Exposed_Suprapubic	ENSG00000271579	T	2.79026e-05	-0.338738	0.00524241	T	-	12	115765736	RP11-116D17.3
12:115765736:A:T	GTEx/v8	Spleen	ENSG00000271579	T	2.95461e-11	-0.759702	4.12779e-07	T	-	12	115765736	RP11-116D17.3
12:115765216:A:T	GTEx/v8	Adipose_Visceral_Omentum	ENSG00000271579	T	2.84179e-08	-0.376786	6.13544e-06	T	-	12	115765216	RP11-116D17.3
12:115765216:A:T	GTEx/v8	Adrenal_Gland	ENSG00000271579	T	5.37287e-12	-0.561833	9.17778e-09	T	-	12	115765216	RP11-116D17.3
12:115765216:A:T	GTEx/v8	Esophagus_Gastroesophageal_Junction	ENSG00000271579	T	2.28974e-07	-0.536274	4.24912e-10	T	-	12	115765216	RP11-116D17.3
12:115765216:A:T	GTEx/v8	Heart_Atrial_Appendage	ENSG00000271579	T	5.23356e-14	-0.543939	3.63271e-11	T	-	12	115765216	RP11-116D17.3
12:115765216:A:T	GTEx/v8	Heart_Left_Ventricle	ENSG00000271579	T	9.88873e-15	-0.678511	2.14668e-12	T	-	12	115765216	RP11-116D17.3
12:115765216:A:T	GTEx/v8	Muscle_Skeletal	ENSG00000271579	T	1.03618e-11	-0.478137	3.41857e-08	T	-	12	115765216	RP11-116D17.3
12:115765216:A:T	GTEx/v8	Cells_Cultured_fibroblasts	ENSG00000271579	T	1.47412e-08	-0.313872	2.62144e-06	T	-	12	115765216	RP11-116D17.3
12:115765216:A:T	GTEx/v8	Skin_Not_Sun_Exposed_Suprapubic	ENSG00000271579	T	2.79026e-05	-0.338738	0.00524241	T	-	12	115765216	RP11-116D17.3
12:115765216:A:T	GTEx/v8	Spleen	ENSG00000271579	T	1.29343e-10	-0.739548	4.12779e-07	T	-	12	115765216	RP11-116D17.3
12:115769186:A:G	GTEx/v8	Adipose_Visceral_Omentum	ENSG00000271579	G	2.84179e-08	-0.376786	6.13544e-06	G	-	12	115769186	RP11-116D17.3
12:115769186:A:G	GTEx/v8	Adrenal_Gland	ENSG00000271579	G	5.37287e-12	-0.561833	9.17778e-09	G	-	12	115769186	RP11-116D17.3
12:115769186:A:G	GTEx/v8	Esophagus_Gastroesophageal_Junction	ENSG00000271579	G	2.28974e-07	-0.536274	4.24912e-10	G	-	12	115769186	RP11-116D17.3
12:115769186:A:G	GTEx/v8	Heart_Atrial_Appendage	ENSG00000271579	G	5.23356e-14	-0.543939	3.63271e-11	G	-	12	115769186	RP11-116D17.3
12:115769186:A:G	GTEx/v8	Heart_Left_Ventricle	ENSG00000271579	G	6.91281e-16	-0.701088	2.14668e-12	G	-	12	115769186	RP11-116D17.3
12:115769186:A:G	GTEx/v8	Muscle_Skeletal	ENSG00000271579	G	7.84249e-12	-0.479024	3.41857e-08	G	-	12	115769186	RP11-116D17.3
12:115769186:A:G	GTEx/v8	Cells_Cultured_fibroblasts	ENSG00000271579	G	5.42079e-09	-0.322069	2.62144e-06	G	-	12	115769186	RP11-116D17.3
12:115769186:A:G	GTEx/v8	Skin_Not_Sun_Exposed_Suprapubic	ENSG00000271579	G	2.79026e-05	-0.338738	0.00524241	G	-	12	115769186	RP11-116D17.3
12:115769186:A:G	GTEx/v8	Spleen	ENSG00000271579	G	2.95461e-11	-0.759702	4.12779e-07	G	-	12	115769186	RP11-116D17.3
12:115763490:A:T	GTEx/v8	Adipose_Visceral_Omentum	ENSG00000271579	T	1.20937e-07	-0.358893	6.13544e-06	T	-	12	115763490	RP11-116D17.3
12:115763490:A:T	GTEx/v8	Adrenal_Gland	ENSG00000271579	T	4.40129e-13	-0.590975	9.17778e-09	T	-	12	115763490	RP11-116D17.3
12:115763490:A:T	GTEx/v8	Esophagus_Gastroesophageal_Junction	ENSG00000271579	T	1.38029e-06	-0.507228	4.24912e-10	T	-	12	115763490	RP11-116D17.3
12:115763490:A:T	GTEx/v8	Heart_Atrial_Appendage	ENSG00000271579	T	2.67826e-12	-0.509879	3.63271e-11	T	-	12	115763490	RP11-116D17.3
12:115763490:A:T	GTEx/v8	Heart_Left_Ventricle	ENSG00000271579	T	1.23418e-14	-0.672736	2.14668e-12	T	-	12	115763490	RP11-116D17.3
12:115763490:A:T	GTEx/v8	Muscle_Skeletal	ENSG00000271579	T	3.64695e-12	-0.484531	3.41857e-08	T	-	12	115763490	RP11-116D17.3
12:115763490:A:T	GTEx/v8	Pancreas	ENSG00000271579	T	4.03156e-05	-0.548293	0.0372744	T	-	12	115763490	RP11-116D17.3
12:115763490:A:T	GTEx/v8	Cells_Cultured_fibroblasts	ENSG00000271579	T	2.31999e-09	-0.327453	2.62144e-06	T	-	12	115763490	RP11-116D17.3
12:115763490:A:T	GTEx/v8	Skin_Not_Sun_Exposed_Suprapubic	ENSG00000271579	T	3.98545e-05	-0.327087	0.00524241	T	-	12	115763490	RP11-116D17.3
12:115763490:A:T	GTEx/v8	Spleen	ENSG00000271579	T	2.95461e-11	-0.759702	4.12779e-07	T	-	12	115763490	RP11-116D17.3
12:115763490:A:T	GTEx/v8	Thyroid	ENSG00000271579	T	9.01478e-05	-0.278781	0.00626876	T	-	12	115763490	RP11-116D17.3
12:115759032:C:T	GTEx/v8	Adipose_Visceral_Omentum	ENSG00000271579	T	1.44851e-07	-0.358675	6.13544e-06	T	-	12	115759032	RP11-116D17.3
12:115759032:C:T	GTEx/v8	Adrenal_Gland	ENSG00000271579	T	6.04695e-13	-0.593692	9.17778e-09	T	-	12	115759032	RP11-116D17.3
12:115759032:C:T	GTEx/v8	Esophagus_Gastroesophageal_Junction	ENSG00000271579	T	1.38029e-06	-0.507228	4.24912e-10	T	-	12	115759032	RP11-116D17.3
12:115759032:C:T	GTEx/v8	Heart_Atrial_Appendage	ENSG00000271579	T	2.67826e-12	-0.509879	3.63271e-11	T	-	12	115759032	RP11-116D17.3
12:115759032:C:T	GTEx/v8	Heart_Left_Ventricle	ENSG00000271579	T	6.10103e-13	-0.642667	2.14668e-12	T	-	12	115759032	RP11-116D17.3
12:115759032:C:T	GTEx/v8	Muscle_Skeletal	ENSG00000271579	T	7.41802e-12	-0.481141	3.41857e-08	T	-	12	115759032	RP11-116D17.3
12:115759032:C:T	GTEx/v8	Pancreas	ENSG00000271579	T	1.39683e-05	-0.585762	0.0372744	T	-	12	115759032	RP11-116D17.3
12:115759032:C:T	GTEx/v8	Cells_Cultured_fibroblasts	ENSG00000271579	T	8.06207e-09	-0.318499	2.62144e-06	T	-	12	115759032	RP11-116D17.3
12:115759032:C:T	GTEx/v8	Skin_Not_Sun_Exposed_Suprapubic	ENSG00000271579	T	3.12643e-05	-0.331317	0.00524241	T	-	12	115759032	RP11-116D17.3
12:115759032:C:T	GTEx/v8	Spleen	ENSG00000271579	T	1.29343e-10	-0.739548	4.12779e-07	T	-	12	115759032	RP11-116D17.3
12:115759032:C:T	GTEx/v8	Thyroid	ENSG00000271579	T	4.59505e-05	-0.291331	0.00626876	T	-	12	115759032	RP11-116D17.3
12:115759213:C:G	GTEx/v8	Adipose_Visceral_Omentum	ENSG00000271579	G	1.44851e-07	-0.358675	6.13544e-06	G	-	12	115759213	RP11-116D17.3
12:115759213:C:G	GTEx/v8	Adrenal_Gland	ENSG00000271579	G	6.04695e-13	-0.593692	9.17778e-09	G	-	12	115759213	RP11-116D17.3
12:115759213:C:G	GTEx/v8	Esophagus_Gastroesophageal_Junction	ENSG00000271579	G	1.38029e-06	-0.507228	4.24912e-10	G	-	12	115759213	RP11-116D17.3
12:115759213:C:G	GTEx/v8	Heart_Atrial_Appendage	ENSG00000271579	G	2.67826e-12	-0.509879	3.63271e-11	G	-	12	115759213	RP11-116D17.3
12:115759213:C:G	GTEx/v8	Heart_Left_Ventricle	ENSG00000271579	G	6.10103e-13	-0.642667	2.14668e-12	G	-	12	115759213	RP11-116D17.3
12:115759213:C:G	GTEx/v8	Muscle_Skeletal	ENSG00000271579	G	7.41802e-12	-0.481141	3.41857e-08	G	-	12	115759213	RP11-116D17.3
12:115759213:C:G	GTEx/v8	Pancreas	ENSG00000271579	G	1.39683e-05	-0.585762	0.0372744	G	-	12	115759213	RP11-116D17.3
12:115759213:C:G	GTEx/v8	Cells_Cultured_fibroblasts	ENSG00000271579	G	8.06207e-09	-0.318499	2.62144e-06	G	-	12	115759213	RP11-116D17.3
12:115759213:C:G	GTEx/v8	Skin_Not_Sun_Exposed_Suprapubic	ENSG00000271579	G	3.12643e-05	-0.331317	0.00524241	G	-	12	115759213	RP11-116D17.3
12:115759213:C:G	GTEx/v8	Spleen	ENSG00000271579	G	1.29343e-10	-0.739548	4.12779e-07	G	-	12	115759213	RP11-116D17.3
12:115759213:C:G	GTEx/v8	Thyroid	ENSG00000271579	G	4.59505e-05	-0.291331	0.00626876	G	-	12	115759213	RP11-116D17.3
12:115760270:C:T	GTEx/v8	Adipose_Visceral_Omentum	ENSG00000271579	T	1.20937e-07	-0.358893	6.13544e-06	T	-	12	115760270	RP11-116D17.3
12:115760270:C:T	GTEx/v8	Adrenal_Gland	ENSG00000271579	T	4.40129e-13	-0.590975	9.17778e-09	T	-	12	115760270	RP11-116D17.3
12:115760270:C:T	GTEx/v8	Esophagus_Gastroesophageal_Junction	ENSG00000271579	T	1.38029e-06	-0.507228	4.24912e-10	T	-	12	115760270	RP11-116D17.3
12:115760270:C:T	GTEx/v8	Heart_Atrial_Appendage	ENSG00000271579	T	2.67826e-12	-0.509879	3.63271e-11	T	-	12	115760270	RP11-116D17.3
12:115760270:C:T	GTEx/v8	Heart_Left_Ventricle	ENSG00000271579	T	1.48145e-13	-0.6507	2.14668e-12	T	-	12	115760270	RP11-116D17.3
12:115760270:C:T	GTEx/v8	Muscle_Skeletal	ENSG00000271579	T	1.1367e-11	-0.474234	3.41857e-08	T	-	12	115760270	RP11-116D17.3
12:115760270:C:T	GTEx/v8	Pancreas	ENSG00000271579	T	1.66665e-05	-0.575051	0.0372744	T	-	12	115760270	RP11-116D17.3
12:115760270:C:T	GTEx/v8	Cells_Cultured_fibroblasts	ENSG00000271579	T	6.4392e-09	-0.319347	2.62144e-06	T	-	12	115760270	RP11-116D17.3
12:115760270:C:T	GTEx/v8	Skin_Not_Sun_Exposed_Suprapubic	ENSG00000271579	T	3.12643e-05	-0.331317	0.00524241	T	-	12	115760270	RP11-116D17.3
12:115760270:C:T	GTEx/v8	Spleen	ENSG00000271579	T	1.29343e-10	-0.739548	4.12779e-07	T	-	12	115760270	RP11-116D17.3
12:115760270:C:T	GTEx/v8	Thyroid	ENSG00000271579	T	6.92181e-05	-0.28309	0.00626876	T	-	12	115760270	RP11-116D17.3
12:115762031:C:T	GTEx/v8	Adipose_Visceral_Omentum	ENSG00000271579	T	1.20937e-07	-0.358893	6.13544e-06	T	-	12	115762031	RP11-116D17.3
12:115762031:C:T	GTEx/v8	Adrenal_Gland	ENSG00000271579	T	4.40129e-13	-0.590975	9.17778e-09	T	-	12	115762031	RP11-116D17.3
12:115762031:C:T	GTEx/v8	Esophagus_Gastroesophageal_Junction	ENSG00000271579	T	1.38029e-06	-0.507228	4.24912e-10	T	-	12	115762031	RP11-116D17.3
12:115762031:C:T	GTEx/v8	Heart_Atrial_Appendage	ENSG00000271579	T	2.67826e-12	-0.509879	3.63271e-11	T	-	12	115762031	RP11-116D17.3
12:115762031:C:T	GTEx/v8	Heart_Left_Ventricle	ENSG00000271579	T	1.23418e-14	-0.672736	2.14668e-12	T	-	12	115762031	RP11-116D17.3
12:115762031:C:T	GTEx/v8	Muscle_Skeletal	ENSG00000271579	T	8.63701e-12	-0.475079	3.41857e-08	T	-	12	115762031	RP11-116D17.3
12:115762031:C:T	GTEx/v8	Pancreas	ENSG00000271579	T	4.03156e-05	-0.548293	0.0372744	T	-	12	115762031	RP11-116D17.3
12:115762031:C:T	GTEx/v8	Cells_Cultured_fibroblasts	ENSG00000271579	T	2.31999e-09	-0.327453	2.62144e-06	T	-	12	115762031	RP11-116D17.3
12:115762031:C:T	GTEx/v8	Skin_Not_Sun_Exposed_Suprapubic	ENSG00000271579	T	3.12643e-05	-0.331317	0.00524241	T	-	12	115762031	RP11-116D17.3
12:115762031:C:T	GTEx/v8	Spleen	ENSG00000271579	T	2.95461e-11	-0.759702	4.12779e-07	T	-	12	115762031	RP11-116D17.3
12:115762031:C:T	GTEx/v8	Thyroid	ENSG00000271579	T	8.14129e-05	-0.279118	0.00626876	T	-	12	115762031	RP11-116D17.3
12:115773200:C:T	GTEx/v8	Adipose_Visceral_Omentum	ENSG00000271579	T	1.16145e-08	-0.385527	6.13544e-06	T	-	12	115773200	RP11-116D17.3
12:115773200:C:T	GTEx/v8	Adrenal_Gland	ENSG00000271579	T	5.61198e-12	-0.563266	9.17778e-09	T	-	12	115773200	RP11-116D17.3
12:115773200:C:T	GTEx/v8	Esophagus_Gastroesophageal_Junction	ENSG00000271579	T	1.09502e-07	-0.556382	4.24912e-10	T	-	12	115773200	RP11-116D17.3
12:115773200:C:T	GTEx/v8	Heart_Atrial_Appendage	ENSG00000271579	T	1.51641e-14	-0.556988	3.63271e-11	T	-	12	115773200	RP11-116D17.3
12:115773200:C:T	GTEx/v8	Heart_Left_Ventricle	ENSG00000271579	T	2.97166e-17	-0.725716	2.14668e-12	T	-	12	115773200	RP11-116D17.3
12:115773200:C:T	GTEx/v8	Muscle_Skeletal	ENSG00000271579	T	3.17128e-11	-0.465726	3.41857e-08	T	-	12	115773200	RP11-116D17.3
12:115773200:C:T	GTEx/v8	Cells_Cultured_fibroblasts	ENSG00000271579	T	1.55901e-08	-0.314028	2.62144e-06	T	-	12	115773200	RP11-116D17.3
12:115773200:C:T	GTEx/v8	Skin_Not_Sun_Exposed_Suprapubic	ENSG00000271579	T	5.24571e-05	-0.328874	0.00524241	T	-	12	115773200	RP11-116D17.3
12:115773200:C:T	GTEx/v8	Spleen	ENSG00000271579	T	3.16876e-10	-0.711779	4.12779e-07	T	-	12	115773200	RP11-116D17.3
12:115773200:C:T	GTEx/v8	Thyroid	ENSG00000271579	T	9.5366e-05	-0.279093	0.00626876	T	-	12	115773200	RP11-116D17.3
12:115777333:A:C	GTEx/v8	Adipose_Visceral_Omentum	ENSG00000271579	A	3.80979e-06	-0.279075	6.13544e-06	A	-	12	115777333	RP11-116D17.3
12:115777333:A:C	GTEx/v8	Adrenal_Gland	ENSG00000271579	A	3.48938e-07	-0.386359	9.17778e-09	A	-	12	115777333	RP11-116D17.3
12:115777333:A:C	GTEx/v8	Esophagus_Gastroesophageal_Junction	ENSG00000271579	A	4.80471e-07	-0.462947	4.24912e-10	A	-	12	115777333	RP11-116D17.3
12:115777333:A:C	GTEx/v8	Heart_Atrial_Appendage	ENSG00000271579	A	6.83317e-12	-0.440735	3.63271e-11	A	-	12	115777333	RP11-116D17.3
12:115777333:A:C	GTEx/v8	Heart_Left_Ventricle	ENSG00000271579	A	4.56819e-12	-0.554103	2.14668e-12	A	-	12	115777333	RP11-116D17.3
12:115777333:A:C	GTEx/v8	Muscle_Skeletal	ENSG00000271579	A	4.64601e-07	-0.313306	3.41857e-08	A	-	12	115777333	RP11-116D17.3
12:115777333:A:C	GTEx/v8	Cells_Cultured_fibroblasts	ENSG00000271579	A	6.95989e-07	-0.247678	2.62144e-06	A	-	12	115777333	RP11-116D17.3
12:115777333:A:C	GTEx/v8	Skin_Not_Sun_Exposed_Suprapubic	ENSG00000271579	A	2.55991e-05	-0.299725	0.00524241	A	-	12	115777333	RP11-116D17.3
12:115777333:A:C	GTEx/v8	Spleen	ENSG00000271579	A	5.04404e-09	-0.593214	4.12779e-07	A	-	12	115777333	RP11-116D17.3
12:115777578:A:G	GTEx/v8	Adipose_Visceral_Omentum	ENSG00000271579	A	3.80979e-06	-0.279075	6.13544e-06	A	-	12	115777578	RP11-116D17.3
12:115777578:A:G	GTEx/v8	Adrenal_Gland	ENSG00000271579	A	3.48938e-07	-0.386359	9.17778e-09	A	-	12	115777578	RP11-116D17.3
12:115777578:A:G	GTEx/v8	Esophagus_Gastroesophageal_Junction	ENSG00000271579	A	4.80471e-07	-0.462947	4.24912e-10	A	-	12	115777578	RP11-116D17.3
12:115777578:A:G	GTEx/v8	Heart_Atrial_Appendage	ENSG00000271579	A	6.83317e-12	-0.440735	3.63271e-11	A	-	12	115777578	RP11-116D17.3
12:115777578:A:G	GTEx/v8	Heart_Left_Ventricle	ENSG00000271579	A	3.53693e-11	-0.534451	2.14668e-12	A	-	12	115777578	RP11-116D17.3
12:115777578:A:G	GTEx/v8	Muscle_Skeletal	ENSG00000271579	A	5.81951e-07	-0.311528	3.41857e-08	A	-	12	115777578	RP11-116D17.3
12:115777578:A:G	GTEx/v8	Cells_Cultured_fibroblasts	ENSG00000271579	A	1.45985e-06	-0.241417	2.62144e-06	A	-	12	115777578	RP11-116D17.3
12:115777578:A:G	GTEx/v8	Skin_Not_Sun_Exposed_Suprapubic	ENSG00000271579	A	2.55991e-05	-0.299725	0.00524241	A	-	12	115777578	RP11-116D17.3
12:115777578:A:G	GTEx/v8	Spleen	ENSG00000271579	A	1.42474e-08	-0.579755	4.12779e-07	A	-	12	115777578	RP11-116D17.3
12:115779039:C:T	GTEx/v8	Adipose_Visceral_Omentum	ENSG00000271579	C	3.79724e-06	-0.281406	6.13544e-06	C	-	12	115779039	RP11-116D17.3
12:115779039:C:T	GTEx/v8	Adrenal_Gland	ENSG00000271579	C	5.20519e-08	-0.404273	9.17778e-09	C	-	12	115779039	RP11-116D17.3
12:115779039:C:T	GTEx/v8	Esophagus_Gastroesophageal_Junction	ENSG00000271579	C	6.82323e-07	-0.457564	4.24912e-10	C	-	12	115779039	RP11-116D17.3
12:115779039:C:T	GTEx/v8	Heart_Atrial_Appendage	ENSG00000271579	C	2.92179e-13	-0.472558	3.63271e-11	C	-	12	115779039	RP11-116D17.3
12:115779039:C:T	GTEx/v8	Heart_Left_Ventricle	ENSG00000271579	C	3.72229e-12	-0.558113	2.14668e-12	C	-	12	115779039	RP11-116D17.3
12:115779039:C:T	GTEx/v8	Muscle_Skeletal	ENSG00000271579	C	3.12441e-07	-0.318121	3.41857e-08	C	-	12	115779039	RP11-116D17.3
12:115779039:C:T	GTEx/v8	Cells_Cultured_fibroblasts	ENSG00000271579	C	8.13703e-07	-0.246975	2.62144e-06	C	-	12	115779039	RP11-116D17.3
12:115779039:C:T	GTEx/v8	Skin_Not_Sun_Exposed_Suprapubic	ENSG00000271579	C	3.21752e-05	-0.297822	0.00524241	C	-	12	115779039	RP11-116D17.3
12:115779039:C:T	GTEx/v8	Spleen	ENSG00000271579	C	5.04404e-09	-0.593214	4.12779e-07	C	-	12	115779039	RP11-116D17.3
12:115778113:G:T	GTEx/v8	Adipose_Visceral_Omentum	ENSG00000271579	G	5.09932e-06	-0.275272	6.13544e-06	G	-	12	115778113	RP11-116D17.3
12:115778113:G:T	GTEx/v8	Adrenal_Gland	ENSG00000271579	G	9.14012e-08	-0.401681	9.17778e-09	G	-	12	115778113	RP11-116D17.3
12:115778113:G:T	GTEx/v8	Esophagus_Gastroesophageal_Junction	ENSG00000271579	G	6.82323e-07	-0.457564	4.24912e-10	G	-	12	115778113	RP11-116D17.3
12:115778113:G:T	GTEx/v8	Heart_Atrial_Appendage	ENSG00000271579	G	2.11298e-12	-0.450866	3.63271e-11	G	-	12	115778113	RP11-116D17.3
12:115778113:G:T	GTEx/v8	Heart_Left_Ventricle	ENSG00000271579	G	6.87771e-12	-0.545666	2.14668e-12	G	-	12	115778113	RP11-116D17.3
12:115778113:G:T	GTEx/v8	Muscle_Skeletal	ENSG00000271579	G	8.75001e-07	-0.304679	3.41857e-08	G	-	12	115778113	RP11-116D17.3
12:115778113:G:T	GTEx/v8	Cells_Cultured_fibroblasts	ENSG00000271579	G	4.23024e-07	-0.25123	2.62144e-06	G	-	12	115778113	RP11-116D17.3
12:115778113:G:T	GTEx/v8	Skin_Not_Sun_Exposed_Suprapubic	ENSG00000271579	G	1.85155e-05	-0.305579	0.00524241	G	-	12	115778113	RP11-116D17.3
12:115778113:G:T	GTEx/v8	Spleen	ENSG00000271579	G	7.25535e-09	-0.591051	4.12779e-07	G	-	12	115778113	RP11-116D17.3
12:115775950:C:T	GTEx/v8	Adipose_Visceral_Omentum	ENSG00000271579	T	2.74439e-08	-0.34088	6.13544e-06	T	-	12	115775950	RP11-116D17.3
12:115775950:C:T	GTEx/v8	Adrenal_Gland	ENSG00000271579	T	1.01294e-10	-0.483284	9.17778e-09	T	-	12	115775950	RP11-116D17.3
12:115775950:C:T	GTEx/v8	Esophagus_Gastroesophageal_Junction	ENSG00000271579	T	5.68668e-07	-0.485418	4.24912e-10	T	-	12	115775950	RP11-116D17.3
12:115775950:C:T	GTEx/v8	Heart_Atrial_Appendage	ENSG00000271579	T	8.564e-13	-0.471281	3.63271e-11	T	-	12	115775950	RP11-116D17.3
12:115775950:C:T	GTEx/v8	Heart_Left_Ventricle	ENSG00000271579	T	1.2183e-13	-0.586855	2.14668e-12	T	-	12	115775950	RP11-116D17.3
12:115775950:C:T	GTEx/v8	Muscle_Skeletal	ENSG00000271579	T	6.65204e-09	-0.366668	3.41857e-08	T	-	12	115775950	RP11-116D17.3
12:115775950:C:T	GTEx/v8	Cells_Cultured_fibroblasts	ENSG00000271579	T	1.19888e-06	-0.246461	2.62144e-06	T	-	12	115775950	RP11-116D17.3
12:115775950:C:T	GTEx/v8	Skin_Not_Sun_Exposed_Suprapubic	ENSG00000271579	T	6.83443e-06	-0.328968	0.00524241	T	-	12	115775950	RP11-116D17.3
12:115775950:C:T	GTEx/v8	Spleen	ENSG00000271579	T	2.69465e-09	-0.603987	4.12779e-07	T	-	12	115775950	RP11-116D17.3
12:115774398:G:T	GTEx/v8	Adipose_Visceral_Omentum	ENSG00000271579	G	5.45047e-08	-0.351433	6.13544e-06	G	-	12	115774398	RP11-116D17.3
12:115774398:G:T	GTEx/v8	Adrenal_Gland	ENSG00000271579	G	4.87209e-10	-0.501812	9.17778e-09	G	-	12	115774398	RP11-116D17.3
12:115774398:G:T	GTEx/v8	Esophagus_Gastroesophageal_Junction	ENSG00000271579	G	5.99261e-07	-0.51203	4.24912e-10	G	-	12	115774398	RP11-116D17.3
12:115774398:G:T	GTEx/v8	Heart_Atrial_Appendage	ENSG00000271579	G	3.34154e-14	-0.522956	3.63271e-11	G	-	12	115774398	RP11-116D17.3
12:115774398:G:T	GTEx/v8	Heart_Left_Ventricle	ENSG00000271579	G	3.32892e-16	-0.67432	2.14668e-12	G	-	12	115774398	RP11-116D17.3
12:115774398:G:T	GTEx/v8	Muscle_Skeletal	ENSG00000271579	G	3.06297e-10	-0.42502	3.41857e-08	G	-	12	115774398	RP11-116D17.3
12:115774398:G:T	GTEx/v8	Cells_Cultured_fibroblasts	ENSG00000271579	G	1.01883e-07	-0.285224	2.62144e-06	G	-	12	115774398	RP11-116D17.3
12:115774398:G:T	GTEx/v8	Skin_Not_Sun_Exposed_Suprapubic	ENSG00000271579	G	4.76671e-06	-0.35652	0.00524241	G	-	12	115774398	RP11-116D17.3
12:115774398:G:T	GTEx/v8	Spleen	ENSG00000271579	G	7.37942e-10	-0.675611	4.12779e-07	G	-	12	115774398	RP11-116D17.3
12:115776726:A:T	GTEx/v8	Adipose_Visceral_Omentum	ENSG00000271579	T	9.3171e-08	-0.343309	6.13544e-06	T	-	12	115776726	RP11-116D17.3
12:115776726:A:T	GTEx/v8	Adrenal_Gland	ENSG00000271579	T	1.2003e-10	-0.497346	9.17778e-09	T	-	12	115776726	RP11-116D17.3
12:115776726:A:T	GTEx/v8	Esophagus_Gastroesophageal_Junction	ENSG00000271579	T	1.15323e-06	-0.495031	4.24912e-10	T	-	12	115776726	RP11-116D17.3
12:115776726:A:T	GTEx/v8	Heart_Atrial_Appendage	ENSG00000271579	T	2.32965e-14	-0.523119	3.63271e-11	T	-	12	115776726	RP11-116D17.3
12:115776726:A:T	GTEx/v8	Heart_Left_Ventricle	ENSG00000271579	T	2.00954e-15	-0.639552	2.14668e-12	T	-	12	115776726	RP11-116D17.3
12:115776726:A:T	GTEx/v8	Muscle_Skeletal	ENSG00000271579	T	8.94835e-10	-0.408439	3.41857e-08	T	-	12	115776726	RP11-116D17.3
12:115776726:A:T	GTEx/v8	Cells_Cultured_fibroblasts	ENSG00000271579	T	8.73489e-08	-0.281576	2.62144e-06	T	-	12	115776726	RP11-116D17.3
12:115776726:A:T	GTEx/v8	Skin_Not_Sun_Exposed_Suprapubic	ENSG00000271579	T	9.52849e-06	-0.34307	0.00524241	T	-	12	115776726	RP11-116D17.3
12:115776726:A:T	GTEx/v8	Spleen	ENSG00000271579	T	7.37942e-10	-0.675611	4.12779e-07	T	-	12	115776726	RP11-116D17.3
12:115774989:A:C	GTEx/v8	Adipose_Visceral_Omentum	ENSG00000271579	C	2.73547e-08	-0.365378	6.13544e-06	C	-	12	115774989	RP11-116D17.3
12:115774989:A:C	GTEx/v8	Adrenal_Gland	ENSG00000271579	C	4.87209e-10	-0.501812	9.17778e-09	C	-	12	115774989	RP11-116D17.3
12:115774989:A:C	GTEx/v8	Esophagus_Gastroesophageal_Junction	ENSG00000271579	C	5.99261e-07	-0.51203	4.24912e-10	C	-	12	115774989	RP11-116D17.3
12:115774989:A:C	GTEx/v8	Heart_Atrial_Appendage	ENSG00000271579	C	7.84102e-16	-0.564376	3.63271e-11	C	-	12	115774989	RP11-116D17.3
12:115774989:A:C	GTEx/v8	Heart_Left_Ventricle	ENSG00000271579	C	7.18066e-17	-0.703971	2.14668e-12	C	-	12	115774989	RP11-116D17.3
12:115774989:A:C	GTEx/v8	Muscle_Skeletal	ENSG00000271579	C	6.24964e-11	-0.44608	3.41857e-08	C	-	12	115774989	RP11-116D17.3
12:115774989:A:C	GTEx/v8	Cells_Cultured_fibroblasts	ENSG00000271579	C	1.65059e-07	-0.285366	2.62144e-06	C	-	12	115774989	RP11-116D17.3
12:115774989:A:C	GTEx/v8	Skin_Not_Sun_Exposed_Suprapubic	ENSG00000271579	C	2.97061e-06	-0.368955	0.00524241	C	-	12	115774989	RP11-116D17.3
12:115774989:A:C	GTEx/v8	Spleen	ENSG00000271579	C	7.37942e-10	-0.675611	4.12779e-07	C	-	12	115774989	RP11-116D17.3
12:115775207:C:T	GTEx/v8	Adipose_Visceral_Omentum	ENSG00000271579	T	3.35038e-07	-0.343985	6.13544e-06	T	-	12	115775207	RP11-116D17.3
12:115775207:C:T	GTEx/v8	Adrenal_Gland	ENSG00000271579	T	7.58833e-09	-0.467092	9.17778e-09	T	-	12	115775207	RP11-116D17.3
12:115775207:C:T	GTEx/v8	Esophagus_Gastroesophageal_Junction	ENSG00000271579	T	4.58699e-07	-0.527267	4.24912e-10	T	-	12	115775207	RP11-116D17.3
12:115775207:C:T	GTEx/v8	Heart_Atrial_Appendage	ENSG00000271579	T	3.00159e-14	-0.54399	3.63271e-11	T	-	12	115775207	RP11-116D17.3
12:115775207:C:T	GTEx/v8	Heart_Left_Ventricle	ENSG00000271579	T	5.51761e-14	-0.642722	2.14668e-12	T	-	12	115775207	RP11-116D17.3
12:115775207:C:T	GTEx/v8	Muscle_Skeletal	ENSG00000271579	T	3.5756e-10	-0.429584	3.41857e-08	T	-	12	115775207	RP11-116D17.3
12:115775207:C:T	GTEx/v8	Cells_Cultured_fibroblasts	ENSG00000271579	T	1.17736e-06	-0.265261	2.62144e-06	T	-	12	115775207	RP11-116D17.3
12:115775207:C:T	GTEx/v8	Skin_Not_Sun_Exposed_Suprapubic	ENSG00000271579	T	3.39713e-05	-0.338824	0.00524241	T	-	12	115775207	RP11-116D17.3
12:115775207:C:T	GTEx/v8	Spleen	ENSG00000271579	T	6.22751e-10	-0.678102	4.12779e-07	T	-	12	115775207	RP11-116D17.3
12:115775207:C:T	GTEx/v8	Thyroid	ENSG00000271579	T	8.29831e-05	-0.28302	0.00626876	T	-	12	115775207	RP11-116D17.3
12:115775622:A:G	GTEx/v8	Adipose_Visceral_Omentum	ENSG00000271579	A	2.73547e-08	-0.365378	6.13544e-06	A	-	12	115775622	RP11-116D17.3
12:115775622:A:G	GTEx/v8	Adrenal_Gland	ENSG00000271579	A	4.87209e-10	-0.501812	9.17778e-09	A	-	12	115775622	RP11-116D17.3
12:115775622:A:G	GTEx/v8	Esophagus_Gastroesophageal_Junction	ENSG00000271579	A	5.99261e-07	-0.51203	4.24912e-10	A	-	12	115775622	RP11-116D17.3
12:115775622:A:G	GTEx/v8	Heart_Atrial_Appendage	ENSG00000271579	A	7.84102e-16	-0.564376	3.63271e-11	A	-	12	115775622	RP11-116D17.3
12:115775622:A:G	GTEx/v8	Heart_Left_Ventricle	ENSG00000271579	A	7.18066e-17	-0.703971	2.14668e-12	A	-	12	115775622	RP11-116D17.3
12:115775622:A:G	GTEx/v8	Muscle_Skeletal	ENSG00000271579	A	6.24964e-11	-0.44608	3.41857e-08	A	-	12	115775622	RP11-116D17.3
12:115775622:A:G	GTEx/v8	Cells_Cultured_fibroblasts	ENSG00000271579	A	1.65059e-07	-0.285366	2.62144e-06	A	-	12	115775622	RP11-116D17.3
12:115775622:A:G	GTEx/v8	Skin_Not_Sun_Exposed_Suprapubic	ENSG00000271579	A	2.97061e-06	-0.368955	0.00524241	A	-	12	115775622	RP11-116D17.3
12:115775622:A:G	GTEx/v8	Spleen	ENSG00000271579	A	7.37942e-10	-0.675611	4.12779e-07	A	-	12	115775622	RP11-116D17.3
12:115776910:A:G	GTEx/v8	Adipose_Visceral_Omentum	ENSG00000271579	G	2.73547e-08	-0.365378	6.13544e-06	G	-	12	115776910	RP11-116D17.3
12:115776910:A:G	GTEx/v8	Adrenal_Gland	ENSG00000271579	G	4.87209e-10	-0.501812	9.17778e-09	G	-	12	115776910	RP11-116D17.3
12:115776910:A:G	GTEx/v8	Esophagus_Gastroesophageal_Junction	ENSG00000271579	G	5.99261e-07	-0.51203	4.24912e-10	G	-	12	115776910	RP11-116D17.3
12:115776910:A:G	GTEx/v8	Heart_Atrial_Appendage	ENSG00000271579	G	7.84102e-16	-0.564376	3.63271e-11	G	-	12	115776910	RP11-116D17.3
12:115776910:A:G	GTEx/v8	Heart_Left_Ventricle	ENSG00000271579	G	7.18066e-17	-0.703971	2.14668e-12	G	-	12	115776910	RP11-116D17.3
12:115776910:A:G	GTEx/v8	Muscle_Skeletal	ENSG00000271579	G	6.24964e-11	-0.44608	3.41857e-08	G	-	12	115776910	RP11-116D17.3
12:115776910:A:G	GTEx/v8	Cells_Cultured_fibroblasts	ENSG00000271579	G	1.65059e-07	-0.285366	2.62144e-06	G	-	12	115776910	RP11-116D17.3
12:115776910:A:G	GTEx/v8	Skin_Not_Sun_Exposed_Suprapubic	ENSG00000271579	G	2.97061e-06	-0.368955	0.00524241	G	-	12	115776910	RP11-116D17.3
12:115776910:A:G	GTEx/v8	Spleen	ENSG00000271579	G	7.37942e-10	-0.675611	4.12779e-07	G	-	12	115776910	RP11-116D17.3
12:115756241:A:G	GTEx/v8	Adipose_Visceral_Omentum	ENSG00000271579	G	7.17269e-10	-0.394509	6.13544e-06	G	-	12	115756241	RP11-116D17.3
12:115756241:A:G	GTEx/v8	Adrenal_Gland	ENSG00000271579	G	4.44057e-11	-0.538713	9.17778e-09	G	-	12	115756241	RP11-116D17.3
12:115756241:A:G	GTEx/v8	Esophagus_Gastroesophageal_Junction	ENSG00000271579	G	4.41761e-06	-0.457311	4.24912e-10	G	-	12	115756241	RP11-116D17.3
12:115756241:A:G	GTEx/v8	Heart_Atrial_Appendage	ENSG00000271579	G	5.0393e-11	-0.455081	3.63271e-11	G	-	12	115756241	RP11-116D17.3
12:115756241:A:G	GTEx/v8	Heart_Left_Ventricle	ENSG00000271579	G	2.81904e-10	-0.542187	2.14668e-12	G	-	12	115756241	RP11-116D17.3
12:115756241:A:G	GTEx/v8	Muscle_Skeletal	ENSG00000271579	G	6.26749e-12	-0.464472	3.41857e-08	G	-	12	115756241	RP11-116D17.3
12:115756241:A:G	GTEx/v8	Cells_Cultured_fibroblasts	ENSG00000271579	G	4.94637e-07	-0.269125	2.62144e-06	G	-	12	115756241	RP11-116D17.3
12:115756241:A:G	GTEx/v8	Spleen	ENSG00000271579	G	1.56073e-08	-0.623188	4.12779e-07	G	-	12	115756241	RP11-116D17.3
16:3667252:A:G	GTEx/v8	Adipose_Subcutaneous	ENSG00000103351	A	6.45051e-39	0.703921	1.30159e-72	A	+	16	3667252	CLUAP1
16:3667252:A:G	GTEx/v8	Adipose_Subcutaneous	ENSG00000167984	A	8.16194e-22	-0.446352	5.68931e-32	A	-	16	3667252	NLRC3
16:3667252:A:G	GTEx/v8	Adipose_Visceral_Omentum	ENSG00000103351	A	3.33867e-35	0.623327	1.11198e-49	A	+	16	3667252	CLUAP1
16:3667252:A:G	GTEx/v8	Adipose_Visceral_Omentum	ENSG00000167984	A	5.13577e-12	-0.274227	2.01414e-11	A	-	16	3667252	NLRC3
16:3667252:A:G	GTEx/v8	Adrenal_Gland	ENSG00000103351	A	3.97087e-16	0.557275	6.39936e-26	A	+	16	3667252	CLUAP1
16:3667252:A:G	GTEx/v8	Adrenal_Gland	ENSG00000167984	A	1.07219e-08	-0.521551	3.12874e-09	A	-	16	3667252	NLRC3
16:3667252:A:G	GTEx/v8	Whole_Blood	ENSG00000103351	A	9.04105e-20	0.363123	2.12694e-30	A	+	16	3667252	CLUAP1
16:3667252:A:G	GTEx/v8	Whole_Blood	ENSG00000213918	A	3.30542e-05	-0.0950061	5.32598e-05	A	-	16	3667252	DNASE1
16:3667252:A:G	GTEx/v8	Artery_Aorta	ENSG00000103351	A	7.34669e-35	0.819249	2.41958e-55	A	+	16	3667252	CLUAP1
16:3667252:A:G	GTEx/v8	Artery_Aorta	ENSG00000167984	A	3.56636e-19	-0.590495	1.34903e-21	A	-	16	3667252	NLRC3
16:3667252:A:G	GTEx/v8	Artery_Coronary	ENSG00000103351	A	1.19226e-17	0.65331	2.647e-25	A	+	16	3667252	CLUAP1
16:3667252:A:G	GTEx/v8	Artery_Coronary	ENSG00000167984	A	3.83165e-08	-0.441908	3.02251e-09	A	-	16	3667252	NLRC3
16:3667252:A:G	GTEx/v8	Artery_Tibial	ENSG00000103351	A	4.76177e-39	0.6165	8.26458e-80	A	+	16	3667252	CLUAP1
16:3667252:A:G	GTEx/v8	Artery_Tibial	ENSG00000167984	A	4.73428e-46	-0.840204	1.62648e-64	A	-	16	3667252	NLRC3
16:3667252:A:G	GTEx/v8	Artery_Tibial	ENSG00000262312	A	2.52205e-13	-0.437043	8.19799e-11	A	-	16	3667252	LA16c-390H2.4
16:3667252:A:G	GTEx/v8	Brain_Amygdala	ENSG00000103351	A	1.764e-10	0.654914	1.28087e-12	A	+	16	3667252	CLUAP1
16:3667252:A:G	GTEx/v8	Brain_Amygdala	ENSG00000167984	A	1.28951e-11	-1.01375	8.04064e-14	A	-	16	3667252	NLRC3
16:3667252:A:G	GTEx/v8	Brain_Anterior_cingulate_cortex_BA24	ENSG00000103351	A	1.2138e-18	0.924432	7.25047e-26	A	+	16	3667252	CLUAP1
16:3667252:A:G	GTEx/v8	Brain_Anterior_cingulate_cortex_BA24	ENSG00000167984	A	4.28271e-11	-0.828907	4.92672e-18	A	-	16	3667252	NLRC3
16:3667252:A:G	GTEx/v8	Brain_Caudate_basal_ganglia	ENSG00000103351	A	1.34211e-22	0.877116	5.11516e-30	A	+	16	3667252	CLUAP1
16:3667252:A:G	GTEx/v8	Brain_Caudate_basal_ganglia	ENSG00000167984	A	3.27378e-16	-0.904497	1.07146e-19	A	-	16	3667252	NLRC3
16:3667252:A:G	GTEx/v8	Brain_Cerebellar_Hemisphere	ENSG00000103351	A	8.63842e-12	0.68558	3.9036e-16	A	+	16	3667252	CLUAP1
16:3667252:A:G	GTEx/v8	Brain_Cerebellar_Hemisphere	ENSG00000167984	A	4.08314e-27	-1.08865	1.79156e-32	A	-	16	3667252	NLRC3
16:3667252:A:G	GTEx/v8	Brain_Cerebellar_Hemisphere	ENSG00000188827	A	1.32335e-13	-0.372535	1.82618e-12	A	-	16	3667252	SLX4
16:3667252:A:G	GTEx/v8	Brain_Cerebellum	ENSG00000103351	A	2.6998e-15	0.806785	3.30419e-19	A	+	16	3667252	CLUAP1
16:3667252:A:G	GTEx/v8	Brain_Cerebellum	ENSG00000167984	A	7.16961e-31	-1.08977	4.70913e-29	A	-	16	3667252	NLRC3
16:3667252:A:G	GTEx/v8	Brain_Cerebellum	ENSG00000188827	A	1.70395e-10	-0.372272	4.12033e-15	A	-	16	3667252	SLX4
16:3667252:A:G	GTEx/v8	Brain_Cerebellum	ENSG00000213918	A	1.93793e-05	0.24492	6.37205e-08	A	+	16	3667252	DNASE1
16:3667252:A:G	GTEx/v8	Brain_Cerebellum	ENSG00000262312	A	1.71464e-06	-0.579536	0.00541143	A	-	16	3667252	LA16c-390H2.4
16:3667252:A:G	GTEx/v8	Brain_Cortex	ENSG00000103351	A	2.77088e-16	0.775203	5.31616e-24	A	+	16	3667252	CLUAP1
16:3667252:A:G	GTEx/v8	Brain_Cortex	ENSG00000167984	A	7.10425e-18	-1.0419	3.20499e-27	A	-	16	3667252	NLRC3
16:3667252:A:G	GTEx/v8	Brain_Frontal_Cortex_BA9	ENSG00000103351	A	1.28007e-11	0.672812	1.99486e-19	A	+	16	3667252	CLUAP1
16:3667252:A:G	GTEx/v8	Brain_Frontal_Cortex_BA9	ENSG00000167984	A	2.67962e-12	-0.917642	5.88935e-18	A	-	16	3667252	NLRC3
16:3667252:A:G	GTEx/v8	Brain_Hippocampus	ENSG00000103351	A	1.33677e-18	0.785778	6.61297e-27	A	+	16	3667252	CLUAP1
16:3667252:A:G	GTEx/v8	Brain_Hippocampus	ENSG00000167984	A	1.63262e-11	-0.874315	6.3017e-15	A	-	16	3667252	NLRC3
16:3667252:A:G	GTEx/v8	Brain_Hypothalamus	ENSG00000103351	A	3.88911e-20	0.786583	1.40811e-21	A	+	16	3667252	CLUAP1
16:3667252:A:G	GTEx/v8	Brain_Hypothalamus	ENSG00000167984	A	1.77671e-14	-0.896605	7.7867e-17	A	-	16	3667252	NLRC3
16:3667252:A:G	GTEx/v8	Brain_Nucleus_accumbens_basal_ganglia	ENSG00000103351	A	2.27979e-15	0.670639	1.54449e-24	A	+	16	3667252	CLUAP1
16:3667252:A:G	GTEx/v8	Brain_Nucleus_accumbens_basal_ganglia	ENSG00000167984	A	1.08006e-17	-0.984924	1.14493e-22	A	-	16	3667252	NLRC3
16:3667252:A:G	GTEx/v8	Brain_Putamen_basal_ganglia	ENSG00000103351	A	2.89162e-18	0.855201	1.03923e-26	A	+	16	3667252	CLUAP1
16:3667252:A:G	GTEx/v8	Brain_Putamen_basal_ganglia	ENSG00000167984	A	2.1386e-13	-0.883731	2.43201e-15	A	-	16	3667252	NLRC3
16:3667252:A:G	GTEx/v8	Brain_Spinal_cord_cervical_c-1	ENSG00000103351	A	1.84466e-14	0.796351	4.80775e-13	A	+	16	3667252	CLUAP1
16:3667252:A:G	GTEx/v8	Brain_Spinal_cord_cervical_c-1	ENSG00000167984	A	8.95484e-07	-0.660323	2.09052e-05	A	-	16	3667252	NLRC3
16:3667252:A:G	GTEx/v8	Brain_Substantia_nigra	ENSG00000103351	A	8.93049e-08	0.655299	4.51147e-09	A	+	16	3667252	CLUAP1
16:3667252:A:G	GTEx/v8	Brain_Substantia_nigra	ENSG00000167984	A	9.57521e-10	-0.909203	2.04953e-10	A	-	16	3667252	NLRC3
16:3667252:A:G	GTEx/v8	Breast_Mammary_Tissue	ENSG00000103351	A	1.19273e-23	0.660292	8.20048e-41	A	+	16	3667252	CLUAP1
16:3667252:A:G	GTEx/v8	Breast_Mammary_Tissue	ENSG00000167984	A	6.48089e-16	-0.528901	1.25252e-20	A	-	16	3667252	NLRC3
16:3667252:A:G	GTEx/v8	Colon_Sigmoid	ENSG00000103351	A	2.38062e-26	0.632086	3.96493e-53	A	+	16	3667252	CLUAP1
16:3667252:A:G	GTEx/v8	Colon_Sigmoid	ENSG00000167984	A	1.66178e-26	-0.952383	1.89109e-34	A	-	16	3667252	NLRC3
16:3667252:A:G	GTEx/v8	Colon_Transverse	ENSG00000103351	A	3.18613e-21	0.337442	9.99695e-38	A	+	16	3667252	CLUAP1
16:3667252:A:G	GTEx/v8	Colon_Transverse	ENSG00000167984	A	2.94594e-12	-0.280515	1.31964e-12	A	-	16	3667252	NLRC3
16:3667252:A:G	GTEx/v8	Esophagus_Gastroesophageal_Junction	ENSG00000103351	A	9.4829e-40	0.772318	4.10029e-57	A	+	16	3667252	CLUAP1
16:3667252:A:G	GTEx/v8	Esophagus_Gastroesophageal_Junction	ENSG00000167984	A	1.16194e-30	-1.07922	1.00935e-33	A	-	16	3667252	NLRC3
16:3667252:A:G	GTEx/v8	Esophagus_Mucosa	ENSG00000103351	A	1.06035e-21	0.469406	7.28738e-33	A	+	16	3667252	CLUAP1
16:3667252:A:G	GTEx/v8	Esophagus_Mucosa	ENSG00000167984	A	1.18534e-12	-0.242866	9.00986e-16	A	-	16	3667252	NLRC3
16:3667252:A:G	GTEx/v8	Esophagus_Muscularis	ENSG00000103351	A	2.3564e-52	0.718244	7.99754e-89	A	+	16	3667252	CLUAP1
16:3667252:A:G	GTEx/v8	Esophagus_Muscularis	ENSG00000167984	A	1.89883e-37	-0.947494	8.09198e-55	A	-	16	3667252	NLRC3
16:3667252:A:G	GTEx/v8	Esophagus_Muscularis	ENSG00000262312	A	2.12773e-06	-0.340633	0.000196202	A	-	16	3667252	LA16c-390H2.4
16:3667252:A:G	GTEx/v8	Heart_Atrial_Appendage	ENSG00000103351	A	4.42997e-33	0.851884	4.80973e-57	A	+	16	3667252	CLUAP1
16:3667252:A:G	GTEx/v8	Heart_Atrial_Appendage	ENSG00000167984	A	2.2454e-17	-0.608408	5.11659e-24	A	-	16	3667252	NLRC3
16:3667252:A:G	GTEx/v8	Heart_Atrial_Appendage	ENSG00000262312	A	2.26339e-06	-0.373527	0.000143636	A	-	16	3667252	LA16c-390H2.4
16:3667252:A:G	GTEx/v8	Heart_Left_Ventricle	ENSG00000103351	A	3.40339e-37	0.852278	4.03066e-61	A	+	16	3667252	CLUAP1
16:3667252:A:G	GTEx/v8	Heart_Left_Ventricle	ENSG00000167984	A	9.84209e-08	-0.346214	2.36658e-07	A	-	16	3667252	NLRC3
16:3667252:A:G	GTEx/v8	Liver	ENSG00000103351	A	1.93122e-07	0.524363	4.33056e-08	A	+	16	3667252	CLUAP1
16:3667252:A:G	GTEx/v8	Lung	ENSG00000103351	A	1.07537e-26	0.389653	1.47299e-36	A	+	16	3667252	CLUAP1
16:3667252:A:G	GTEx/v8	Lung	ENSG00000167984	A	8.23479e-07	-0.170502	7.6574e-08	A	-	16	3667252	NLRC3
16:3667252:A:G	GTEx/v8	Muscle_Skeletal	ENSG00000103351	A	1.21515e-42	0.61015	1.16533e-69	A	+	16	3667252	CLUAP1
16:3667252:A:G	GTEx/v8	Muscle_Skeletal	ENSG00000126602	A	6.18107e-10	0.232113	2.56352e-60	A	+	16	3667252	TRAP1
16:3667252:A:G	GTEx/v8	Muscle_Skeletal	ENSG00000167984	A	1.31702e-25	-0.512051	1.27952e-34	A	-	16	3667252	NLRC3
16:3667252:A:G	GTEx/v8	Nerve_Tibial	ENSG00000103351	A	9.55849e-55	0.804194	6.98402e-78	A	+	16	3667252	CLUAP1
16:3667252:A:G	GTEx/v8	Nerve_Tibial	ENSG00000126602	A	7.01629e-05	0.258623	1.50114e-131	A	+	16	3667252	TRAP1
16:3667252:A:G	GTEx/v8	Nerve_Tibial	ENSG00000167984	A	1.07377e-43	-0.921102	1.19519e-59	A	-	16	3667252	NLRC3
16:3667252:A:G	GTEx/v8	Nerve_Tibial	ENSG00000262312	A	2.0331e-07	-0.352382	3.46275e-06	A	-	16	3667252	LA16c-390H2.4
16:3667252:A:G	GTEx/v8	Ovary	ENSG00000103351	A	1.89216e-13	0.719423	1.13716e-19	A	+	16	3667252	CLUAP1
16:3667252:A:G	GTEx/v8	Ovary	ENSG00000167984	A	1.59704e-17	-1.02176	1.57889e-15	A	-	16	3667252	NLRC3
16:3667252:A:G	GTEx/v8	Pancreas	ENSG00000103351	A	2.09712e-16	0.602378	7.72459e-23	A	+	16	3667252	CLUAP1
16:3667252:A:G	GTEx/v8	Pancreas	ENSG00000126602	A	5.93475e-05	0.261828	3.24493e-39	A	+	16	3667252	TRAP1
16:3667252:A:G	GTEx/v8	Pancreas	ENSG00000167984	A	2.23566e-11	-0.575892	5.22966e-11	A	-	16	3667252	NLRC3
16:3667252:A:G	GTEx/v8	Pituitary	ENSG00000103351	A	2.81461e-21	0.795219	1.27843e-31	A	+	16	3667252	CLUAP1
16:3667252:A:G	GTEx/v8	Pituitary	ENSG00000167984	A	2.16974e-23	-0.914724	2.6827e-26	A	-	16	3667252	NLRC3
16:3667252:A:G	GTEx/v8	Prostate	ENSG00000103351	A	1.65313e-14	0.543576	9.40802e-23	A	+	16	3667252	CLUAP1
16:3667252:A:G	GTEx/v8	Prostate	ENSG00000167984	A	3.3367e-09	-0.38537	5.8701e-10	A	-	16	3667252	NLRC3
16:3667252:A:G	GTEx/v8	Minor_Salivary_Gland	ENSG00000103351	A	3.44487e-12	0.675818	6.91746e-13	A	+	16	3667252	CLUAP1
16:3667252:A:G	GTEx/v8	Minor_Salivary_Gland	ENSG00000167984	A	2.47396e-07	-0.495306	0.000237692	A	-	16	3667252	NLRC3
16:3667252:A:G	GTEx/v8	Cells_Cultured_fibroblasts	ENSG00000103351	A	5.7729e-32	0.608088	1.56775e-69	A	+	16	3667252	CLUAP1
16:3667252:A:G	GTEx/v8	Cells_Cultured_fibroblasts	ENSG00000167984	A	1.88018e-30	-0.619781	2.04135e-42	A	-	16	3667252	NLRC3
16:3667252:A:G	GTEx/v8	Skin_Not_Sun_Exposed_Suprapubic	ENSG00000103351	A	2.39979e-18	0.433126	5.55035e-36	A	+	16	3667252	CLUAP1
16:3667252:A:G	GTEx/v8	Skin_Not_Sun_Exposed_Suprapubic	ENSG00000167984	A	9.98809e-23	-0.524842	3.17074e-32	A	-	16	3667252	NLRC3
16:3667252:A:G	GTEx/v8	Skin_Sun_Exposed_Lower_leg	ENSG00000103351	A	2.46697e-31	0.553395	1.20622e-52	A	+	16	3667252	CLUAP1
16:3667252:A:G	GTEx/v8	Skin_Sun_Exposed_Lower_leg	ENSG00000126602	A	2.96009e-05	0.228171	8.50064e-79	A	+	16	3667252	TRAP1
16:3667252:A:G	GTEx/v8	Skin_Sun_Exposed_Lower_leg	ENSG00000167984	A	9.55169e-39	-0.604495	2.49119e-51	A	-	16	3667252	NLRC3
16:3667252:A:G	GTEx/v8	Skin_Sun_Exposed_Lower_leg	ENSG00000262312	A	1.15437e-06	-0.272114	4.87811e-09	A	-	16	3667252	LA16c-390H2.4
16:3667252:A:G	GTEx/v8	Small_Intestine_Terminal_Ileum	ENSG00000103351	A	2.00733e-08	0.345548	1.08679e-14	A	+	16	3667252	CLUAP1
16:3667252:A:G	GTEx/v8	Spleen	ENSG00000103351	A	1.69732e-13	0.867517	4.45288e-24	A	+	16	3667252	CLUAP1
16:3667252:A:G	GTEx/v8	Stomach	ENSG00000103351	A	5.71128e-11	0.322331	4.44464e-16	A	+	16	3667252	CLUAP1
16:3667252:A:G	GTEx/v8	Stomach	ENSG00000167984	A	1.50328e-06	-0.253522	6.46613e-05	A	-	16	3667252	NLRC3
16:3667252:A:G	GTEx/v8	Testis	ENSG00000167984	A	5.08515e-16	-0.505196	1.08334e-15	A	-	16	3667252	NLRC3
16:3667252:A:G	GTEx/v8	Testis	ENSG00000262312	A	5.1111e-05	-0.411329	0.0247127	A	-	16	3667252	LA16c-390H2.4
16:3667252:A:G	GTEx/v8	Thyroid	ENSG00000103351	A	3.75006e-44	0.616264	1.26029e-71	A	+	16	3667252	CLUAP1
16:3667252:A:G	GTEx/v8	Thyroid	ENSG00000167984	A	4.81831e-20	-0.371885	5.67051e-23	A	-	16	3667252	NLRC3
16:3667252:A:G	GTEx/v8	Thyroid	ENSG00000213918	A	5.35032e-06	-0.101567	9.75268e-06	A	-	16	3667252	DNASE1
16:3667252:A:G	GTEx/v8	Uterus	ENSG00000103351	A	3.41976e-10	0.64843	5.20159e-12	A	+	16	3667252	CLUAP1
16:3667252:A:G	GTEx/v8	Uterus	ENSG00000167984	A	1.03514e-09	-0.845567	2.79964e-06	A	-	16	3667252	NLRC3
16:3667252:A:G	GTEx/v8	Vagina	ENSG00000103351	A	3.75284e-12	0.595168	1.05993e-08	A	+	16	3667252	CLUAP1
16:3667252:A:G	GTEx/v8	Vagina	ENSG00000167984	A	2.35207e-07	-0.536814	0.000183409	A	-	16	3667252	NLRC3
16:3667252:A:G	GTEx/v8	Vagina	ENSG00000262312	A	5.68693e-06	-0.503867	0.0267562	A	-	16	3667252	LA16c-390H2.4
16:3661815:C:T	GTEx/v8	Adipose_Subcutaneous	ENSG00000103351	C	4.87147e-42	0.755105	1.30159e-72	C	+	16	3661815	CLUAP1
16:3661815:C:T	GTEx/v8	Adipose_Subcutaneous	ENSG00000167984	C	1.45611e-24	-0.490497	5.68931e-32	C	-	16	3661815	NLRC3
16:3661815:C:T	GTEx/v8	Adipose_Subcutaneous	ENSG00000262312	C	5.79713e-05	-0.228838	0.00042738	C	-	16	3661815	LA16c-390H2.4
16:3661815:C:T	GTEx/v8	Adipose_Visceral_Omentum	ENSG00000103351	C	2.81591e-39	0.653715	1.11198e-49	C	+	16	3661815	CLUAP1
16:3661815:C:T	GTEx/v8	Adipose_Visceral_Omentum	ENSG00000126602	C	4.86607e-05	0.203662	1.58193e-51	C	+	16	3661815	TRAP1
16:3661815:C:T	GTEx/v8	Adipose_Visceral_Omentum	ENSG00000167984	C	3.64832e-12	-0.27634	2.01414e-11	C	-	16	3661815	NLRC3
16:3661815:C:T	GTEx/v8	Adrenal_Gland	ENSG00000103351	C	1.9909e-17	0.576836	6.39936e-26	C	+	16	3661815	CLUAP1
16:3661815:C:T	GTEx/v8	Adrenal_Gland	ENSG00000167984	C	2.15331e-09	-0.543222	3.12874e-09	C	-	16	3661815	NLRC3
16:3661815:C:T	GTEx/v8	Cells_EBV-transformed_lymphocytes	ENSG00000103351	C	5.62509e-06	0.621862	0.0103085	C	+	16	3661815	CLUAP1
16:3661815:C:T	GTEx/v8	Whole_Blood	ENSG00000103351	C	5.52817e-24	0.39907	2.12694e-30	C	+	16	3661815	CLUAP1
16:3661815:C:T	GTEx/v8	Artery_Aorta	ENSG00000103351	C	7.89467e-33	0.780939	2.41958e-55	C	+	16	3661815	CLUAP1
16:3661815:C:T	GTEx/v8	Artery_Aorta	ENSG00000167984	C	7.89264e-16	-0.525439	1.34903e-21	C	-	16	3661815	NLRC3
16:3661815:C:T	GTEx/v8	Artery_Coronary	ENSG00000103351	C	7.07246e-21	0.73832	2.647e-25	C	+	16	3661815	CLUAP1
16:3661815:C:T	GTEx/v8	Artery_Coronary	ENSG00000167984	C	2.40943e-10	-0.527981	3.02251e-09	C	-	16	3661815	NLRC3
16:3661815:C:T	GTEx/v8	Artery_Tibial	ENSG00000103351	C	1.25456e-49	0.714535	8.26458e-80	C	+	16	3661815	CLUAP1
16:3661815:C:T	GTEx/v8	Artery_Tibial	ENSG00000167984	C	5.1564e-48	-0.894324	1.62648e-64	C	-	16	3661815	NLRC3
16:3661815:C:T	GTEx/v8	Artery_Tibial	ENSG00000262312	C	2.93037e-12	-0.437053	8.19799e-11	C	-	16	3661815	LA16c-390H2.4
16:3661815:C:T	GTEx/v8	Brain_Amygdala	ENSG00000103351	C	2.47302e-10	0.623549	1.28087e-12	C	+	16	3661815	CLUAP1
16:3661815:C:T	GTEx/v8	Brain_Amygdala	ENSG00000167984	C	1.30775e-11	-0.971441	8.04064e-14	C	-	16	3661815	NLRC3
16:3661815:C:T	GTEx/v8	Brain_Anterior_cingulate_cortex_BA24	ENSG00000103351	C	5.24471e-17	0.900131	7.25047e-26	C	+	16	3661815	CLUAP1
16:3661815:C:T	GTEx/v8	Brain_Anterior_cingulate_cortex_BA24	ENSG00000167984	C	1.60503e-10	-0.815982	4.92672e-18	C	-	16	3661815	NLRC3
16:3661815:C:T	GTEx/v8	Brain_Caudate_basal_ganglia	ENSG00000103351	C	3.49255e-21	0.880344	5.11516e-30	C	+	16	3661815	CLUAP1
16:3661815:C:T	GTEx/v8	Brain_Caudate_basal_ganglia	ENSG00000167984	C	6.73333e-18	-0.972019	1.07146e-19	C	-	16	3661815	NLRC3
16:3661815:C:T	GTEx/v8	Brain_Cerebellar_Hemisphere	ENSG00000103351	C	1.94392e-15	0.723585	3.9036e-16	C	+	16	3661815	CLUAP1
16:3661815:C:T	GTEx/v8	Brain_Cerebellar_Hemisphere	ENSG00000167984	C	3.73912e-23	-0.961417	1.79156e-32	C	-	16	3661815	NLRC3
16:3661815:C:T	GTEx/v8	Brain_Cerebellar_Hemisphere	ENSG00000188827	C	1.62704e-09	-0.292554	1.82618e-12	C	-	16	3661815	SLX4
16:3661815:C:T	GTEx/v8	Brain_Cerebellar_Hemisphere	ENSG00000213918	C	3.18026e-09	0.257155	2.31703e-05	C	+	16	3661815	DNASE1
16:3661815:C:T	GTEx/v8	Brain_Cerebellum	ENSG00000103351	C	5.3515e-17	0.806379	3.30419e-19	C	+	16	3661815	CLUAP1
16:3661815:C:T	GTEx/v8	Brain_Cerebellum	ENSG00000167984	C	4.04857e-24	-0.948347	4.70913e-29	C	-	16	3661815	NLRC3
16:3661815:C:T	GTEx/v8	Brain_Cerebellum	ENSG00000188827	C	2.29615e-07	-0.293274	4.12033e-15	C	-	16	3661815	SLX4
16:3661815:C:T	GTEx/v8	Brain_Cerebellum	ENSG00000213918	C	7.09631e-12	0.35944	6.37205e-08	C	+	16	3661815	DNASE1
16:3661815:C:T	GTEx/v8	Brain_Cerebellum	ENSG00000262312	C	2.87237e-05	-0.486732	0.00541143	C	-	16	3661815	LA16c-390H2.4
16:3661815:C:T	GTEx/v8	Brain_Cortex	ENSG00000103351	C	2.1422e-16	0.764264	5.31616e-24	C	+	16	3661815	CLUAP1
16:3661815:C:T	GTEx/v8	Brain_Cortex	ENSG00000167984	C	4.10678e-20	-1.07663	3.20499e-27	C	-	16	3661815	NLRC3
16:3661815:C:T	GTEx/v8	Brain_Frontal_Cortex_BA9	ENSG00000103351	C	1.37923e-16	0.766951	1.99486e-19	C	+	16	3661815	CLUAP1
16:3661815:C:T	GTEx/v8	Brain_Frontal_Cortex_BA9	ENSG00000167984	C	1.0118e-16	-1.02165	5.88935e-18	C	-	16	3661815	NLRC3
16:3661815:C:T	GTEx/v8	Brain_Hippocampus	ENSG00000103351	C	7.24596e-21	0.870554	6.61297e-27	C	+	16	3661815	CLUAP1
16:3661815:C:T	GTEx/v8	Brain_Hippocampus	ENSG00000167984	C	9.27065e-12	-0.936211	6.3017e-15	C	-	16	3661815	NLRC3
16:3661815:C:T	GTEx/v8	Brain_Hypothalamus	ENSG00000103351	C	7.71376e-16	0.710977	1.40811e-21	C	+	16	3661815	CLUAP1
16:3661815:C:T	GTEx/v8	Brain_Hypothalamus	ENSG00000167984	C	2.01435e-14	-0.891819	7.7867e-17	C	-	16	3661815	NLRC3
16:3661815:C:T	GTEx/v8	Brain_Nucleus_accumbens_basal_ganglia	ENSG00000103351	C	1.54476e-15	0.635316	1.54449e-24	C	+	16	3661815	CLUAP1
16:3661815:C:T	GTEx/v8	Brain_Nucleus_accumbens_basal_ganglia	ENSG00000167984	C	1.84366e-18	-0.945536	1.14493e-22	C	-	16	3661815	NLRC3
16:3661815:C:T	GTEx/v8	Brain_Putamen_basal_ganglia	ENSG00000103351	C	4.88489e-19	0.85981	1.03923e-26	C	+	16	3661815	CLUAP1
16:3661815:C:T	GTEx/v8	Brain_Putamen_basal_ganglia	ENSG00000167984	C	1.79701e-14	-0.904677	2.43201e-15	C	-	16	3661815	NLRC3
16:3661815:C:T	GTEx/v8	Brain_Spinal_cord_cervical_c-1	ENSG00000103351	C	9.99163e-15	0.75057	4.80775e-13	C	+	16	3661815	CLUAP1
16:3661815:C:T	GTEx/v8	Brain_Substantia_nigra	ENSG00000103351	C	7.2664e-07	0.654598	4.51147e-09	C	+	16	3661815	CLUAP1
16:3661815:C:T	GTEx/v8	Brain_Substantia_nigra	ENSG00000167984	C	1.18372e-11	-1.05147	2.04953e-10	C	-	16	3661815	NLRC3
16:3661815:C:T	GTEx/v8	Breast_Mammary_Tissue	ENSG00000103351	C	4.82851e-28	0.722668	8.20048e-41	C	+	16	3661815	CLUAP1
16:3661815:C:T	GTEx/v8	Breast_Mammary_Tissue	ENSG00000167984	C	1.17028e-16	-0.548576	1.25252e-20	C	-	16	3661815	NLRC3
16:3661815:C:T	GTEx/v8	Colon_Sigmoid	ENSG00000103351	C	5.33916e-33	0.747018	3.96493e-53	C	+	16	3661815	CLUAP1
16:3661815:C:T	GTEx/v8	Colon_Sigmoid	ENSG00000167984	C	3.43206e-29	-1.06835	1.89109e-34	C	-	16	3661815	NLRC3
16:3661815:C:T	GTEx/v8	Colon_Transverse	ENSG00000103351	C	1.06045e-22	0.343748	9.99695e-38	C	+	16	3661815	CLUAP1
16:3661815:C:T	GTEx/v8	Colon_Transverse	ENSG00000167984	C	5.58289e-13	-0.28542	1.31964e-12	C	-	16	3661815	NLRC3
16:3661815:C:T	GTEx/v8	Esophagus_Gastroesophageal_Junction	ENSG00000103351	C	8.97743e-41	0.769984	4.10029e-57	C	+	16	3661815	CLUAP1
16:3661815:C:T	GTEx/v8	Esophagus_Gastroesophageal_Junction	ENSG00000167984	C	2.61757e-28	-1.03094	1.00935e-33	C	-	16	3661815	NLRC3
16:3661815:C:T	GTEx/v8	Esophagus_Gastroesophageal_Junction	ENSG00000262312	C	6.81171e-06	-0.410832	0.000453696	C	-	16	3661815	LA16c-390H2.4
16:3661815:C:T	GTEx/v8	Esophagus_Mucosa	ENSG00000103351	C	6.70055e-24	0.478972	7.28738e-33	C	+	16	3661815	CLUAP1
16:3661815:C:T	GTEx/v8	Esophagus_Mucosa	ENSG00000167984	C	6.63308e-14	-0.248711	9.00986e-16	C	-	16	3661815	NLRC3
16:3661815:C:T	GTEx/v8	Esophagus_Muscularis	ENSG00000103351	C	1.09304e-55	0.745519	7.99754e-89	C	+	16	3661815	CLUAP1
16:3661815:C:T	GTEx/v8	Esophagus_Muscularis	ENSG00000167984	C	5.02494e-37	-0.956299	8.09198e-55	C	-	16	3661815	NLRC3
16:3661815:C:T	GTEx/v8	Esophagus_Muscularis	ENSG00000262312	C	2.40935e-05	-0.308626	0.000196202	C	-	16	3661815	LA16c-390H2.4
16:3661815:C:T	GTEx/v8	Heart_Atrial_Appendage	ENSG00000103351	C	1.51115e-31	0.82011	4.80973e-57	C	+	16	3661815	CLUAP1
16:3661815:C:T	GTEx/v8	Heart_Atrial_Appendage	ENSG00000167984	C	2.03016e-17	-0.598078	5.11659e-24	C	-	16	3661815	NLRC3
16:3661815:C:T	GTEx/v8	Heart_Atrial_Appendage	ENSG00000262312	C	1.63242e-07	-0.404503	0.000143636	C	-	16	3661815	LA16c-390H2.4
16:3661815:C:T	GTEx/v8	Heart_Left_Ventricle	ENSG00000103351	C	7.42145e-36	0.86117	4.03066e-61	C	+	16	3661815	CLUAP1
16:3661815:C:T	GTEx/v8	Heart_Left_Ventricle	ENSG00000167984	C	3.80897e-07	-0.338983	2.36658e-07	C	-	16	3661815	NLRC3
16:3661815:C:T	GTEx/v8	Liver	ENSG00000103351	C	3.91039e-06	0.457277	4.33056e-08	C	+	16	3661815	CLUAP1
16:3661815:C:T	GTEx/v8	Lung	ENSG00000103351	C	2.01243e-24	0.374014	1.47299e-36	C	+	16	3661815	CLUAP1
16:3661815:C:T	GTEx/v8	Lung	ENSG00000167984	C	2.38984e-07	-0.178613	7.6574e-08	C	-	16	3661815	NLRC3
16:3661815:C:T	GTEx/v8	Muscle_Skeletal	ENSG00000103351	C	2.51976e-44	0.63737	1.16533e-69	C	+	16	3661815	CLUAP1
16:3661815:C:T	GTEx/v8	Muscle_Skeletal	ENSG00000126602	C	1.30348e-11	0.259989	2.56352e-60	C	+	16	3661815	TRAP1
16:3661815:C:T	GTEx/v8	Muscle_Skeletal	ENSG00000167984	C	1.79055e-23	-0.50367	1.27952e-34	C	-	16	3661815	NLRC3
16:3661815:C:T	GTEx/v8	Nerve_Tibial	ENSG00000103351	C	7.66228e-50	0.777017	6.98402e-78	C	+	16	3661815	CLUAP1
16:3661815:C:T	GTEx/v8	Nerve_Tibial	ENSG00000167984	C	5.1799e-45	-0.935454	1.19519e-59	C	-	16	3661815	NLRC3
16:3661815:C:T	GTEx/v8	Nerve_Tibial	ENSG00000262312	C	3.92849e-07	-0.345265	3.46275e-06	C	-	16	3661815	LA16c-390H2.4
16:3661815:C:T	GTEx/v8	Ovary	ENSG00000103351	C	3.23498e-13	0.68788	1.13716e-19	C	+	16	3661815	CLUAP1
16:3661815:C:T	GTEx/v8	Ovary	ENSG00000167984	C	1.62458e-17	-0.984538	1.57889e-15	C	-	16	3661815	NLRC3
16:3661815:C:T	GTEx/v8	Pancreas	ENSG00000103351	C	1.84701e-12	0.533364	7.72459e-23	C	+	16	3661815	CLUAP1
16:3661815:C:T	GTEx/v8	Pancreas	ENSG00000167984	C	4.3009e-11	-0.576797	5.22966e-11	C	-	16	3661815	NLRC3
16:3661815:C:T	GTEx/v8	Pituitary	ENSG00000103351	C	4.99845e-18	0.75409	1.27843e-31	C	+	16	3661815	CLUAP1
16:3661815:C:T	GTEx/v8	Pituitary	ENSG00000167984	C	5.23863e-21	-0.891525	2.6827e-26	C	-	16	3661815	NLRC3
16:3661815:C:T	GTEx/v8	Prostate	ENSG00000103351	C	1.7655e-19	0.669903	9.40802e-23	C	+	16	3661815	CLUAP1
16:3661815:C:T	GTEx/v8	Prostate	ENSG00000167984	C	2.96944e-12	-0.481781	5.8701e-10	C	-	16	3661815	NLRC3
16:3661815:C:T	GTEx/v8	Minor_Salivary_Gland	ENSG00000103351	C	3.46804e-12	0.735327	6.91746e-13	C	+	16	3661815	CLUAP1
16:3661815:C:T	GTEx/v8	Minor_Salivary_Gland	ENSG00000167984	C	7.46084e-08	-0.559328	0.000237692	C	-	16	3661815	NLRC3
16:3661815:C:T	GTEx/v8	Cells_Cultured_fibroblasts	ENSG00000103351	C	2.82842e-37	0.661474	1.56775e-69	C	+	16	3661815	CLUAP1
16:3661815:C:T	GTEx/v8	Cells_Cultured_fibroblasts	ENSG00000167984	C	5.0611e-33	-0.653652	2.04135e-42	C	-	16	3661815	NLRC3
16:3661815:C:T	GTEx/v8	Skin_Not_Sun_Exposed_Suprapubic	ENSG00000103351	C	1.34407e-25	0.536523	5.55035e-36	C	+	16	3661815	CLUAP1
16:3661815:C:T	GTEx/v8	Skin_Not_Sun_Exposed_Suprapubic	ENSG00000167984	C	2.10977e-30	-0.633713	3.17074e-32	C	-	16	3661815	NLRC3
16:3661815:C:T	GTEx/v8	Skin_Sun_Exposed_Lower_leg	ENSG00000103351	C	1.26631e-36	0.591971	1.20622e-52	C	+	16	3661815	CLUAP1
16:3661815:C:T	GTEx/v8	Skin_Sun_Exposed_Lower_leg	ENSG00000167984	C	3.88035e-40	-0.611609	2.49119e-51	C	-	16	3661815	NLRC3
16:3661815:C:T	GTEx/v8	Skin_Sun_Exposed_Lower_leg	ENSG00000262312	C	1.6502e-07	-0.291252	4.87811e-09	C	-	16	3661815	LA16c-390H2.4
16:3661815:C:T	GTEx/v8	Small_Intestine_Terminal_Ileum	ENSG00000103351	C	1.05144e-08	0.357429	1.08679e-14	C	+	16	3661815	CLUAP1
16:3661815:C:T	GTEx/v8	Spleen	ENSG00000103351	C	6.40351e-19	1.02549	4.45288e-24	C	+	16	3661815	CLUAP1
16:3661815:C:T	GTEx/v8	Stomach	ENSG00000103351	C	1.56036e-12	0.338023	4.44464e-16	C	+	16	3661815	CLUAP1
16:3661815:C:T	GTEx/v8	Stomach	ENSG00000167984	C	1.39751e-05	-0.224796	6.46613e-05	C	-	16	3661815	NLRC3
16:3661815:C:T	GTEx/v8	Testis	ENSG00000167984	C	1.1712e-15	-0.506753	1.08334e-15	C	-	16	3661815	NLRC3
16:3661815:C:T	GTEx/v8	Testis	ENSG00000262312	C	2.72856e-05	-0.431643	0.0247127	C	-	16	3661815	LA16c-390H2.4
16:3661815:C:T	GTEx/v8	Thyroid	ENSG00000103351	C	1.58994e-42	0.601378	1.26029e-71	C	+	16	3661815	CLUAP1
16:3661815:C:T	GTEx/v8	Thyroid	ENSG00000167984	C	2.87824e-18	-0.351987	5.67051e-23	C	-	16	3661815	NLRC3
16:3661815:C:T	GTEx/v8	Uterus	ENSG00000103351	C	3.77242e-13	0.681904	5.20159e-12	C	+	16	3661815	CLUAP1
16:3661815:C:T	GTEx/v8	Uterus	ENSG00000167984	C	1.43698e-09	-0.786233	2.79964e-06	C	-	16	3661815	NLRC3
16:3661815:C:T	GTEx/v8	Vagina	ENSG00000103351	C	8.17522e-11	0.53125	1.05993e-08	C	+	16	3661815	CLUAP1
Change in best-corrected visual acuity (BCVA)
6:121280029:A:G	GTEx/v8	Skin_Not_Sun_Exposed_Suprapubic	ENSG00000152661	G	7.18545e-06	0.396053	3.03468e-12	A	-	6	121280029	GJA1
6:121493267:A:C	GTEx/v8	Skin_Not_Sun_Exposed_Suprapubic	ENSG00000152661	C	3.91432e-06	0.419497	3.03468e-12	A	-	6	121493267	GJA1
6:121002759:C:T	GTEx/v8	Skin_Not_Sun_Exposed_Suprapubic	ENSG00000152661	T	0.000113014	0.301411	3.03468e-12	C	-	6	121002759	GJA1
6:121232224:A:G	GTEx/v8	Skin_Not_Sun_Exposed_Suprapubic	ENSG00000152661	A	1.90537e-05	0.314693	3.03468e-12	G	-	6	121232224	GJA1
6:121268862:A:G	GTEx/v8	Skin_Not_Sun_Exposed_Suprapubic	ENSG00000152661	G	1.90537e-05	0.314693	3.03468e-12	A	-	6	121268862	GJA1
6:121586143:C:T	GTEx/v8	Skin_Not_Sun_Exposed_Suprapubic	ENSG00000152661	T	3.42325e-05	0.305844	3.03468e-12	C	-	6	121586143	GJA1
6:121482872:C:T	GTEx/v8	Skin_Not_Sun_Exposed_Suprapubic	ENSG00000152661	T	3.42325e-05	0.305844	3.03468e-12	C	-	6	121482872	GJA1
